# Supplementary material for: [1,1′-Bis(diphenyl­phosphan­yl)ferrocene-κ2 P,P′]dichloridocadmium(II) dichloro­methane disolvate
Source: Acta Crystallogr Sect E Struct Rep Online. 2010 Nov 17;66(Pt 12):m1586. doi: 10.1107/S1600536810046635 (PMC3011616; doi:10.1107/S1600536810046635)
Supplement: Supplementary file 1 [file e-66-m1586-sup1.cif]

##############################################################################
###                                                                        ###
###        Electronic paper (Acta Crystallographica Section E)             ###
###                                                                        ###
##############################################################################
#                                                                            #
# This CIF contains the data in a paper accepted for publication in Acta     #
# Crystallographica Section E. It conforms to the requirements of Notes      #
# for Authors for Section E, and has been peer reviewed under the auspices   #
# of the IUCr Commission on Journals.                                        #
#                                                                            #
# Full details of the Crystallographic Information File format               #
# are given in the paper "The Crystallographic Information File (CIF):       #
# a New Standard Archive File for Crystallography" by S. R. Hall, F. H.      #
# Allen and I. D. Brown [Acta Cryst. (1991), A47, 655-685].                  #
#                                                                            #
# The current version of the core CIF dictionary is obtainable from          #
# ftp://ftp.iucr.org/pub/cif_core.dic. The current version number is 2.4.    #
#                                                                            #
# Software is freely available for graphical display of the structure(s) in  #
# this CIF.  For information consult the CIF home page http://www.iucr.org/  #
# cif/home.html                                                              #
#                                                                            #
# This file may be used for bona fide research purposes within the           #
# scientific community so long as proper attribution is given to the journal # 
# article from which it was obtained.                                        #
#                                                                            #
##############################################################################
                                             
data_I
_audit_creation_method     SHELXL-97
_chemical_name_systematic
;
[1,1'-Bis(diphenylphosphanyl)ferrocene-
\k^2^<i>P</i>,<i>P</i>']dichloridocadmium(II) dichloromethane disolvate
;
_chemical_name_common     ?
_chemical_formula_moiety     'C34 H28 Cd Cl2 Fe P2, 2(C H2 Cl2)'
_chemical_formula_sum     'C36 H32 Cd Cl6 Fe P2'
_chemical_formula_iupac     '[Cd Fe (C17 H14 P)2 Cl2], 2C H2 Cl2'
_chemical_formula_weight     907.51
_chemical_melting_point     ?
_symmetry_cell_setting     monoclinic
_symmetry_space_group_name_H-M     'P 21/c'
_symmetry_space_group_name_Hall     '-P 2ybc'
loop_
    _symmetry_equiv_pos_as_xyz
    'x, y, z'
    '-x, y+1/2, -z+1/2'
    '-x, -y, -z'
    'x, -y-1/2, z-1/2'
_cell_length_a     9.8114(10)
_cell_length_b     23.594(2)
_cell_length_c     17.6058(16)
_cell_angle_alpha     90.00
_cell_angle_beta     93.3490(10)
_cell_angle_gamma     90.00
_cell_volume     4068.6(7)
_cell_formula_units_Z     4
_cell_measurement_reflns_used     3906
_cell_measurement_theta_min     2.249
_cell_measurement_theta_max     21.8785
_cell_measurement_temperature     298(2)
_exptl_crystal_description     block
_exptl_crystal_colour     yellow
_exptl_crystal_size_max     0.39
_exptl_crystal_size_mid     0.26
_exptl_crystal_size_min     0.25
_exptl_crystal_density_diffrn     1.482
_exptl_crystal_density_meas     ?
_exptl_crystal_density_method     'not measured'
_exptl_crystal_F_000     1816
_exptl_absorpt_coefficient_mu     1.376
_exptl_absorpt_correction_type     multi-scan
_exptl_absorpt_process_details     '(SADABS; Siemens, 1996)'
_exptl_absorpt_correction_T_min     0.6160
_exptl_absorpt_correction_T_max     0.7249
_exptl_special_details
;
;
_diffrn_ambient_temperature     298(2)
_diffrn_radiation_type     MoK\a
_diffrn_radiation_wavelength     0.71073
_diffrn_radiation_source     'fine-focus sealed tube'
_diffrn_radiation_monochromator     graphite
_diffrn_measurement_device_type     'Bruker SMART 1000 CCD'
_diffrn_measurement_method     'phi and omega scans'
_diffrn_detector_area_resol_mean     ?
_diffrn_reflns_number     20307
_diffrn_reflns_av_R_equivalents     0.1023
_diffrn_reflns_av_sigmaI/netI     0.1066
_diffrn_reflns_theta_min     1.44
_diffrn_reflns_theta_max     25.02
_diffrn_reflns_theta_full     25.02
_diffrn_measured_fraction_theta_max     0.991
_diffrn_measured_fraction_theta_full     0.991
_diffrn_reflns_limit_h_min     -10
_diffrn_reflns_limit_h_max     11
_diffrn_reflns_limit_k_min     -27
_diffrn_reflns_limit_k_max     28
_diffrn_reflns_limit_l_min     -17
_diffrn_reflns_limit_l_max     20
_diffrn_standards_number     ?
_diffrn_standards_interval_count     ?
_diffrn_standards_interval_time     ?
_diffrn_standards_decay_%     ?
_reflns_number_total     7133
_reflns_number_gt     3982
_reflns_threshold_expression     I>2sigma(I)
_refine_ls_structure_factor_coef     Fsqd
_refine_ls_matrix_type     full
_refine_ls_R_factor_all     0.1092
_refine_ls_R_factor_gt     0.0512
_refine_ls_wR_factor_gt     0.0893
_refine_ls_wR_factor_ref     0.1060
_refine_ls_goodness_of_fit_ref     1.001
_refine_ls_restrained_S_all     1.001
_refine_ls_number_reflns     7133
_refine_ls_number_parameters     415
_refine_ls_number_restraints     0
_refine_ls_hydrogen_treatment     constr
_refine_ls_weighting_scheme     calc
_refine_ls_weighting_details
         'calc w=1/[\s^2^(Fo^2^)+(0.0290P)^2^+0.0000P] where P=(Fo^2^+2Fc^2^)/3'
_atom_sites_solution_hydrogens     geom
_atom_sites_solution_primary     direct
_atom_sites_solution_secondary     difmap
_refine_ls_shift/su_max     0.001
_refine_ls_shift/su_mean     0.000
_refine_diff_density_max     0.504
_refine_diff_density_min     -0.705
_refine_ls_extinction_method     none
_refine_ls_extinction_coef     ?
loop_
    _atom_type_symbol
    _atom_type_description
    _atom_type_scat_dispersion_real
    _atom_type_scat_dispersion_imag
    _atom_type_scat_source
    'C' 'C' 0.0033 0.0016
                         'International Tables Vol C Tables 4.2.6.8 and 6.1.1.4'
    'H' 'H' 0.0000 0.0000
                         'International Tables Vol C Tables 4.2.6.8 and 6.1.1.4'
    'P' 'P' 0.1023 0.0942
                         'International Tables Vol C Tables 4.2.6.8 and 6.1.1.4'
    'Cl' 'Cl' 0.1484 0.1585
                         'International Tables Vol C Tables 4.2.6.8 and 6.1.1.4'
    'Fe' 'Fe' 0.3463 0.8444
                         'International Tables Vol C Tables 4.2.6.8 and 6.1.1.4'
    'Cd' 'Cd' -0.8075 1.2024
                         'International Tables Vol C Tables 4.2.6.8 and 6.1.1.4'
_computing_data_collection     'SMART (Siemens, 1996)'
_computing_cell_refinement     'SAINT (Siemens, 1996)'
_computing_data_reduction     'SAINT (Siemens, 1996)'
_computing_structure_solution     'SHELXS97 (Sheldrick, 2008)'
_computing_structure_refinement     'SHELXL97 (Sheldrick, 2008)'
_computing_molecular_graphics     'SHELXTL (Sheldrick, 2008)'
_computing_publication_material     'SHELXTL (Sheldrick, 2008)'
loop_
    _atom_site_type_symbol
    _atom_site_label
    _atom_site_fract_x
    _atom_site_fract_y
    _atom_site_fract_z
    _atom_site_U_iso_or_equiv
    _atom_site_adp_type
    _atom_site_calc_flag
    _atom_site_refinement_flags
    _atom_site_occupancy
    _atom_site_disorder_assembly
    _atom_site_disorder_group
    Cd Cd1 0.19344(4) 0.683033(18) 0.39863(2) 0.04745(14) Uani d . 1 . .
    Fe Fe1 -0.09473(8) 0.64546(3) 0.56217(4) 0.0474(2) Uani d . 1 . .
    P P1 0.23968(13) 0.68445(6) 0.54792(7) 0.0421(3) Uani d . 1 . .
    P P2 -0.06947(14) 0.66286(6) 0.37238(8) 0.0455(4) Uani d . 1 . .
    Cl Cl1 0.22491(15) 0.77580(7) 0.33758(9) 0.0655(4) Uani d . 1 . .
    Cl Cl2 0.3313(2) 0.60588(8) 0.34982(10) 0.0972(7) Uani d . 1 . .
    Cl Cl3 0.1439(3) 0.45928(12) 0.24183(15) 0.1513(10) Uani d . 1 . .
    Cl Cl4 0.3305(3) 0.50224(14) 0.13614(17) 0.1673(12) Uani d . 1 . .
    Cl Cl5 0.3751(3) 0.93735(11) 0.43706(15) 0.1316(9) Uani d . 1 . .
    Cl Cl6 0.0863(3) 0.92278(15) 0.46508(18) 0.1646(12) Uani d . 1 . .
    C C1 0.0797(5) 0.6911(2) 0.5949(3) 0.0435(13) Uani d . 1 . .
    C C2 0.0318(6) 0.6598(3) 0.6586(3) 0.0574(16) Uani d . 1 . .
    H H2 0.0797 0.6321 0.6867 0.069 Uiso calc R 1 . .
    C C3 -0.1047(6) 0.6796(3) 0.6703(4) 0.0717(19) Uani d . 1 . .
    H H3 -0.1594 0.6669 0.7082 0.086 Uiso calc R 1 . .
    C C4 -0.1417(6) 0.7210(3) 0.6158(3) 0.0611(17) Uani d . 1 . .
    H H4 -0.2247 0.7401 0.6117 0.073 Uiso calc R 1 . .
    C C5 -0.0325(6) 0.7289(2) 0.5680(3) 0.0532(15) Uani d . 1 . .
    H H5 -0.0315 0.7537 0.5269 0.064 Uiso calc R 1 . .
    C C6 -0.1306(5) 0.6213(2) 0.4503(3) 0.0451(13) Uani d . 1 . .
    C C7 -0.0473(6) 0.5795(2) 0.4916(3) 0.0579(16) Uani d . 1 . .
    H H7 0.0404 0.5685 0.4805 0.069 Uiso calc R 1 . .
    C C8 -0.1233(8) 0.5578(3) 0.5524(3) 0.0714(19) Uani d . 1 . .
    H H8 -0.0938 0.5302 0.5872 0.086 Uiso calc R 1 . .
    C C9 -0.2511(8) 0.5859(3) 0.5502(4) 0.078(2) Uani d . 1 . .
    H H9 -0.3190 0.5798 0.5840 0.094 Uiso calc R 1 . .
    C C10 -0.2596(6) 0.6249(3) 0.4882(4) 0.0641(17) Uani d . 1 . .
    H H10 -0.3332 0.6483 0.4743 0.077 Uiso calc R 1 . .
    C C11 0.3274(5) 0.6224(2) 0.5939(3) 0.0447(13) Uani d . 1 . .
    C C12 0.3777(6) 0.6261(3) 0.6697(3) 0.0654(17) Uani d . 1 . .
    H H12 0.3718 0.6599 0.6967 0.078 Uiso calc R 1 . .
    C C13 0.4378(7) 0.5775(3) 0.7045(4) 0.0747(19) Uani d . 1 . .
    H H13 0.4695 0.5791 0.7552 0.090 Uiso calc R 1 . .
    C C14 0.4501(6) 0.5281(3) 0.6650(4) 0.0614(17) Uani d . 1 . .
    H H14 0.4918 0.4969 0.6887 0.074 Uiso calc R 1 . .
    C C15 0.4008(6) 0.5244(3) 0.5898(4) 0.0588(16) Uani d . 1 . .
    H H15 0.4078 0.4906 0.5631 0.071 Uiso calc R 1 . .
    C C16 0.3403(5) 0.5720(2) 0.5543(3) 0.0523(15) Uani d . 1 . .
    H H16 0.3084 0.5698 0.5036 0.063 Uiso calc R 1 . .
    C C17 0.3423(5) 0.7464(2) 0.5797(3) 0.0450(13) Uani d . 1 . .
    C C18 0.3174(6) 0.7782(3) 0.6434(3) 0.0597(16) Uani d . 1 . .
    H H18 0.2443 0.7688 0.6722 0.072 Uiso calc R 1 . .
    C C19 0.3998(7) 0.8241(3) 0.6649(4) 0.0743(19) Uani d . 1 . .
    H H19 0.3824 0.8446 0.7085 0.089 Uiso calc R 1 . .
    C C20 0.5072(7) 0.8395(3) 0.6221(4) 0.078(2) Uani d . 1 . .
    H H20 0.5616 0.8704 0.6365 0.094 Uiso calc R 1 . .
    C C21 0.5338(6) 0.8088(3) 0.5575(4) 0.0731(19) Uani d . 1 . .
    H H21 0.6064 0.8188 0.5286 0.088 Uiso calc R 1 . .
    C C22 0.4516(6) 0.7628(3) 0.5361(3) 0.0589(16) Uani d . 1 . .
    H H22 0.4690 0.7426 0.4924 0.071 Uiso calc R 1 . .
    C C23 -0.1851(5) 0.7248(3) 0.3615(3) 0.0472(14) Uani d . 1 . .
    C C24 -0.1393(6) 0.7791(3) 0.3794(3) 0.0580(16) Uani d . 1 . .
    H H24 -0.0478 0.7850 0.3942 0.070 Uiso calc R 1 . .
    C C25 -0.2296(9) 0.8251(3) 0.3753(4) 0.082(2) Uani d . 1 . .
    H H25 -0.2002 0.8614 0.3888 0.098 Uiso calc R 1 . .
    C C26 -0.3657(10) 0.8149(5) 0.3504(4) 0.102(3) Uani d . 1 . .
    H H26 -0.4275 0.8449 0.3488 0.122 Uiso calc R 1 . .
    C C27 -0.4102(7) 0.7619(4) 0.3283(4) 0.089(2) Uani d . 1 . .
    H H27 -0.4996 0.7566 0.3090 0.107 Uiso calc R 1 . .
    C C28 -0.3209(6) 0.7167(3) 0.3349(4) 0.0736(19) Uani d . 1 . .
    H H28 -0.3513 0.6805 0.3215 0.088 Uiso calc R 1 . .
    C C29 -0.1060(5) 0.6230(2) 0.2843(3) 0.0480(14) Uani d . 1 . .
    C C30 -0.1719(7) 0.5703(3) 0.2802(4) 0.077(2) Uani d . 1 . .
    H H30 -0.1981 0.5530 0.3246 0.092 Uiso calc R 1 . .
    C C31 -0.1988(7) 0.5434(3) 0.2096(4) 0.081(2) Uani d . 1 . .
    H H31 -0.2435 0.5087 0.2075 0.097 Uiso calc R 1 . .
    C C32 -0.1598(7) 0.5681(3) 0.1444(4) 0.078(2) Uani d . 1 . .
    H H32 -0.1768 0.5497 0.0980 0.094 Uiso calc R 1 . .
    C C33 -0.0959(7) 0.6196(3) 0.1465(4) 0.0742(19) Uani d . 1 . .
    H H33 -0.0712 0.6363 0.1014 0.089 Uiso calc R 1 . .
    C C34 -0.0671(6) 0.6476(3) 0.2158(3) 0.0647(17) Uani d . 1 . .
    H H34 -0.0223 0.6823 0.2166 0.078 Uiso calc R 1 . .
    C C35 0.1928(9) 0.5170(4) 0.1904(5) 0.122(3) Uani d . 1 . .
    H H35A 0.2169 0.5478 0.2250 0.146 Uiso calc R 1 . .
    H H35B 0.1163 0.5293 0.1571 0.146 Uiso calc R 1 . .
    C C36 0.2509(9) 0.8924(4) 0.4712(5) 0.117(3) Uani d . 1 . .
    H H36A 0.2755 0.8831 0.5238 0.140 Uiso calc R 1 . .
    H H36B 0.2492 0.8574 0.4422 0.140 Uiso calc R 1 . .
loop_
    _atom_site_aniso_label
    _atom_site_aniso_U_11
    _atom_site_aniso_U_22
    _atom_site_aniso_U_33
    _atom_site_aniso_U_12
    _atom_site_aniso_U_13
    _atom_site_aniso_U_23
    Cd1 0.0418(3) 0.0547(3) 0.0464(2) 0.0029(2) 0.00698(17) -0.0017(2)
    Fe1 0.0460(5) 0.0483(5) 0.0486(5) -0.0033(4) 0.0100(4) -0.0036(4)
    P1 0.0437(8) 0.0421(8) 0.0407(8) 0.0049(7) 0.0039(6) -0.0022(7)
    P2 0.0382(9) 0.0512(9) 0.0472(8) -0.0024(7) 0.0036(7) -0.0023(7)
    Cl1 0.0579(10) 0.0655(10) 0.0749(10) -0.0006(8) 0.0177(8) 0.0144(8)
    Cl2 0.1377(17) 0.0924(14) 0.0650(11) 0.0604(13) 0.0346(11) 0.0045(10)
    Cl3 0.206(3) 0.122(2) 0.131(2) 0.0052(19) 0.057(2) 0.0219(17)
    Cl4 0.178(3) 0.174(3) 0.157(2) 0.051(2) 0.066(2) 0.059(2)
    Cl5 0.128(2) 0.129(2) 0.143(2) 0.0139(16) 0.0478(16) 0.0320(17)
    Cl6 0.109(2) 0.192(3) 0.194(3) 0.004(2) 0.0185(19) 0.043(2)
    C1 0.046(3) 0.047(3) 0.038(3) 0.001(3) 0.004(2) -0.001(3)
    C2 0.064(4) 0.061(4) 0.048(3) -0.003(3) 0.011(3) -0.001(3)
    C3 0.064(4) 0.098(5) 0.056(4) -0.015(4) 0.026(3) -0.017(4)
    C4 0.053(4) 0.066(4) 0.065(4) 0.002(3) 0.013(3) -0.015(4)
    C5 0.074(4) 0.038(3) 0.048(3) 0.010(3) 0.010(3) -0.004(3)
    C6 0.035(3) 0.048(3) 0.052(3) -0.003(3) 0.001(3) -0.010(3)
    C7 0.066(4) 0.052(4) 0.058(4) -0.002(3) 0.016(3) -0.007(3)
    C8 0.105(6) 0.052(4) 0.057(4) -0.013(4) 0.002(4) -0.002(3)
    C9 0.083(6) 0.087(5) 0.067(5) -0.041(4) 0.018(4) 0.003(4)
    C10 0.041(4) 0.076(5) 0.076(4) -0.007(3) 0.011(3) -0.011(4)
    C11 0.043(3) 0.048(3) 0.042(3) 0.003(3) -0.003(3) -0.003(3)
    C12 0.073(5) 0.061(4) 0.061(4) 0.011(4) -0.005(3) -0.008(3)
    C13 0.100(6) 0.064(5) 0.058(4) 0.015(4) -0.017(4) -0.001(4)
    C14 0.056(4) 0.057(4) 0.072(5) 0.007(3) 0.003(3) 0.012(4)
    C15 0.061(4) 0.046(4) 0.071(4) 0.002(3) 0.016(3) -0.001(3)
    C16 0.053(4) 0.052(4) 0.053(3) 0.004(3) 0.009(3) -0.003(3)
    C17 0.039(3) 0.049(3) 0.047(3) 0.003(3) 0.004(3) 0.004(3)
    C18 0.068(4) 0.058(4) 0.054(4) -0.007(3) 0.015(3) -0.005(3)
    C19 0.096(5) 0.063(5) 0.065(4) -0.017(4) 0.014(4) -0.023(4)
    C20 0.080(5) 0.066(5) 0.086(5) -0.021(4) -0.021(4) 0.005(4)
    C21 0.059(4) 0.075(5) 0.086(5) -0.013(4) 0.013(4) 0.001(4)
    C22 0.050(4) 0.067(4) 0.060(4) -0.001(3) 0.007(3) -0.007(3)
    C23 0.034(3) 0.058(4) 0.049(3) 0.008(3) 0.006(3) -0.001(3)
    C24 0.052(4) 0.064(4) 0.059(4) 0.008(4) 0.011(3) 0.012(3)
    C25 0.096(6) 0.076(5) 0.077(5) 0.029(5) 0.027(4) 0.013(4)
    C26 0.106(8) 0.129(8) 0.073(5) 0.077(7) 0.031(5) 0.023(5)
    C27 0.050(5) 0.129(8) 0.089(6) 0.029(5) 0.001(4) 0.005(5)
    C28 0.044(4) 0.098(6) 0.079(5) 0.013(4) 0.001(3) -0.007(4)
    C29 0.035(3) 0.052(4) 0.057(4) -0.001(3) 0.005(3) -0.002(3)
    C30 0.090(5) 0.079(5) 0.063(4) -0.032(4) 0.017(4) -0.005(4)
    C31 0.095(6) 0.079(5) 0.069(5) -0.035(4) 0.006(4) -0.025(4)
    C32 0.086(5) 0.084(6) 0.063(5) 0.013(4) -0.004(4) -0.028(4)
    C33 0.101(6) 0.070(5) 0.052(4) 0.005(4) 0.012(4) 0.001(4)
    C34 0.069(4) 0.059(4) 0.066(4) -0.004(3) 0.005(3) 0.001(4)
    C35 0.151(9) 0.090(6) 0.126(7) 0.037(6) 0.015(6) -0.001(6)
    C36 0.136(8) 0.089(6) 0.123(7) 0.018(6) -0.011(6) -0.006(5)
loop_
    _geom_bond_atom_site_label_1
    _geom_bond_atom_site_label_2
    _geom_bond_site_symmetry_2
    _geom_bond_distance
    _geom_bond_publ_flag
    Cd1 Cl2 . 2.4530(17) ?
    Cd1 Cl1 . 2.4658(16) ?
    Cd1 P2 . 2.6372(15) ?
    Cd1 P1 . 2.6411(13) ?
    Fe1 C6 . 2.060(5) ?
    Fe1 C7 . 2.062(6) ?
    Fe1 C5 . 2.063(6) ?
    Fe1 C2 . 2.072(6) ?
    Fe1 C10 . 2.074(6) ?
    Fe1 C1 . 2.075(5) ?
    Fe1 C3 . 2.075(6) ?
    Fe1 C4 . 2.081(6) ?
    Fe1 C9 . 2.082(6) ?
    Fe1 C8 . 2.092(6) ?
    P1 C1 . 1.823(5) ?
    P1 C17 . 1.843(6) ?
    P1 C11 . 1.859(5) ?
    P2 C6 . 1.817(6) ?
    P2 C29 . 1.832(6) ?
    P2 C23 . 1.853(6) ?
    Cl3 C35 . 1.719(9) ?
    Cl4 C35 . 1.734(8) ?
    Cl5 C36 . 1.748(9) ?
    Cl6 C36 . 1.764(9) ?
    C1 C2 . 1.446(7) ?
    C1 C5 . 1.473(7) ?
    C2 C3 . 1.444(8) ?
    C2 H2 . 0.9300 ?
    C3 C4 . 1.402(9) ?
    C3 H3 . 0.9300 ?
    C4 C5 . 1.413(7) ?
    C4 H4 . 0.9300 ?
    C5 H5 . 0.9300 ?
    C6 C7 . 1.450(8) ?
    C6 C10 . 1.466(7) ?
    C7 C8 . 1.434(8) ?
    C7 H7 . 0.9300 ?
    C8 C9 . 1.416(9) ?
    C8 H8 . 0.9300 ?
    C9 C10 . 1.428(9) ?
    C9 H9 . 0.9300 ?
    C10 H10 . 0.9300 ?
    C11 C16 . 1.390(7) ?
    C11 C12 . 1.398(7) ?
    C12 C13 . 1.414(8) ?
    C12 H12 . 0.9300 ?
    C13 C14 . 1.364(8) ?
    C13 H13 . 0.9300 ?
    C14 C15 . 1.386(8) ?
    C14 H14 . 0.9300 ?
    C15 C16 . 1.399(8) ?
    C15 H15 . 0.9300 ?
    C16 H16 . 0.9300 ?
    C17 C18 . 1.382(7) ?
    C17 C22 . 1.409(7) ?
    C18 C19 . 1.392(8) ?
    C18 H18 . 0.9300 ?
    C19 C20 . 1.380(9) ?
    C19 H19 . 0.9300 ?
    C20 C21 . 1.386(9) ?
    C20 H20 . 0.9300 ?
    C21 C22 . 1.390(8) ?
    C21 H21 . 0.9300 ?
    C22 H22 . 0.9300 ?
    C23 C24 . 1.388(8) ?
    C23 C28 . 1.399(8) ?
    C24 C25 . 1.401(9) ?
    C24 H24 . 0.9300 ?
    C25 C26 . 1.401(11) ?
    C25 H25 . 0.9300 ?
    C26 C27 . 1.373(11) ?
    C26 H26 . 0.9300 ?
    C27 C28 . 1.382(10) ?
    C27 H27 . 0.9300 ?
    C28 H28 . 0.9300 ?
    C29 C30 . 1.401(8) ?
    C29 C34 . 1.410(7) ?
    C30 C31 . 1.407(8) ?
    C30 H30 . 0.9300 ?
    C31 C32 . 1.362(9) ?
    C31 H31 . 0.9300 ?
    C32 C33 . 1.368(9) ?
    C32 H32 . 0.9300 ?
    C33 C34 . 1.401(8) ?
    C33 H33 . 0.9300 ?
    C34 H34 . 0.9300 ?
    C35 H35A . 0.9700 ?
    C35 H35B . 0.9700 ?
    C36 H36A . 0.9700 ?
    C36 H36B . 0.9700 ?
loop_
    _geom_angle_atom_site_label_1
    _geom_angle_atom_site_label_2
    _geom_angle_atom_site_label_3
    _geom_angle_site_symmetry_1
    _geom_angle_site_symmetry_3
    _geom_angle
    _geom_angle_publ_flag
    Cl2 Cd1 Cl1 . . 114.86(6) ?
    Cl2 Cd1 P2 . . 111.00(7) ?
    Cl1 Cd1 P2 . . 103.29(5) ?
    Cl2 Cd1 P1 . . 106.97(5) ?
    Cl1 Cd1 P1 . . 113.83(5) ?
    P2 Cd1 P1 . . 106.62(4) ?
    C6 Fe1 C7 . . 41.2(2) ?
    C6 Fe1 C5 . . 110.2(2) ?
    C7 Fe1 C5 . . 132.4(2) ?
    C6 Fe1 C2 . . 152.8(2) ?
    C7 Fe1 C2 . . 118.1(2) ?
    C5 Fe1 C2 . . 69.0(2) ?
    C6 Fe1 C10 . . 41.5(2) ?
    C7 Fe1 C10 . . 68.9(2) ?
    C5 Fe1 C10 . . 118.2(3) ?
    C2 Fe1 C10 . . 163.9(2) ?
    C6 Fe1 C1 . . 120.06(19) ?
    C7 Fe1 C1 . . 110.3(2) ?
    C5 Fe1 C1 . . 41.7(2) ?
    C2 Fe1 C1 . . 40.8(2) ?
    C10 Fe1 C1 . . 153.6(2) ?
    C6 Fe1 C3 . . 165.9(2) ?
    C7 Fe1 C3 . . 150.5(3) ?
    C5 Fe1 C3 . . 67.2(3) ?
    C2 Fe1 C3 . . 40.8(2) ?
    C10 Fe1 C3 . . 126.2(2) ?
    C1 Fe1 C3 . . 68.0(2) ?
    C6 Fe1 C4 . . 129.8(2) ?
    C7 Fe1 C4 . . 169.6(2) ?
    C5 Fe1 C4 . . 39.9(2) ?
    C2 Fe1 C4 . . 68.1(2) ?
    C10 Fe1 C4 . . 107.4(2) ?
    C1 Fe1 C4 . . 68.3(2) ?
    C3 Fe1 C4 . . 39.4(2) ?
    C6 Fe1 C9 . . 68.5(2) ?
    C7 Fe1 C9 . . 67.7(3) ?
    C5 Fe1 C9 . . 149.7(3) ?
    C2 Fe1 C9 . . 126.5(3) ?
    C10 Fe1 C9 . . 40.2(2) ?
    C1 Fe1 C9 . . 165.8(3) ?
    C3 Fe1 C9 . . 106.3(3) ?
    C4 Fe1 C9 . . 116.3(3) ?
    C6 Fe1 C8 . . 68.5(2) ?
    C7 Fe1 C8 . . 40.4(2) ?
    C5 Fe1 C8 . . 170.2(3) ?
    C2 Fe1 C8 . . 107.4(3) ?
    C10 Fe1 C8 . . 67.8(3) ?
    C1 Fe1 C8 . . 129.8(3) ?
    C3 Fe1 C8 . . 116.5(3) ?
    C4 Fe1 C8 . . 148.4(3) ?
    C9 Fe1 C8 . . 39.7(3) ?
    C1 P1 C17 . . 105.3(2) ?
    C1 P1 C11 . . 105.0(2) ?
    C17 P1 C11 . . 105.1(2) ?
    C1 P1 Cd1 . . 110.48(17) ?
    C17 P1 Cd1 . . 111.77(17) ?
    C11 P1 Cd1 . . 118.16(17) ?
    C6 P2 C29 . . 107.8(3) ?
    C6 P2 C23 . . 106.0(2) ?
    C29 P2 C23 . . 103.3(2) ?
    C6 P2 Cd1 . . 109.14(18) ?
    C29 P2 Cd1 . . 112.46(17) ?
    C23 P2 Cd1 . . 117.5(2) ?
    C2 C1 C5 . . 106.7(4) ?
    C2 C1 P1 . . 129.5(4) ?
    C5 C1 P1 . . 123.6(4) ?
    C2 C1 Fe1 . . 69.5(3) ?
    C5 C1 Fe1 . . 68.7(3) ?
    P1 C1 Fe1 . . 123.2(3) ?
    C3 C2 C1 . . 106.9(5) ?
    C3 C2 Fe1 . . 69.8(3) ?
    C1 C2 Fe1 . . 69.7(3) ?
    C3 C2 H2 . . 126.5 ?
    C1 C2 H2 . . 126.5 ?
    Fe1 C2 H2 . . 125.6 ?
    C4 C3 C2 . . 109.5(5) ?
    C4 C3 Fe1 . . 70.5(3) ?
    C2 C3 Fe1 . . 69.5(3) ?
    C4 C3 H3 . . 125.3 ?
    C2 C3 H3 . . 125.3 ?
    Fe1 C3 H3 . . 126.3 ?
    C3 C4 C5 . . 108.9(5) ?
    C3 C4 Fe1 . . 70.1(4) ?
    C5 C4 Fe1 . . 69.4(3) ?
    C3 C4 H4 . . 125.5 ?
    C5 C4 H4 . . 125.5 ?
    Fe1 C4 H4 . . 126.6 ?
    C4 C5 C1 . . 107.9(5) ?
    C4 C5 Fe1 . . 70.8(3) ?
    C1 C5 Fe1 . . 69.6(3) ?
    C4 C5 H5 . . 126.0 ?
    C1 C5 H5 . . 126.0 ?
    Fe1 C5 H5 . . 125.2 ?
    C7 C6 C10 . . 106.8(5) ?
    C7 C6 P2 . . 123.0(4) ?
    C10 C6 P2 . . 130.0(5) ?
    C7 C6 Fe1 . . 69.5(3) ?
    C10 C6 Fe1 . . 69.7(3) ?
    P2 C6 Fe1 . . 121.8(3) ?
    C8 C7 C6 . . 108.3(5) ?
    C8 C7 Fe1 . . 70.9(3) ?
    C6 C7 Fe1 . . 69.3(3) ?
    C8 C7 H7 . . 125.9 ?
    C6 C7 H7 . . 125.9 ?
    Fe1 C7 H7 . . 125.5 ?
    C9 C8 C7 . . 108.2(6) ?
    C9 C8 Fe1 . . 69.8(4) ?
    C7 C8 Fe1 . . 68.7(3) ?
    C9 C8 H8 . . 125.9 ?
    C7 C8 H8 . . 125.9 ?
    Fe1 C8 H8 . . 127.2 ?
    C8 C9 C10 . . 109.5(5) ?
    C8 C9 Fe1 . . 70.5(4) ?
    C10 C9 Fe1 . . 69.6(3) ?
    C8 C9 H9 . . 125.2 ?
    C10 C9 H9 . . 125.2 ?
    Fe1 C9 H9 . . 126.2 ?
    C9 C10 C6 . . 107.2(6) ?
    C9 C10 Fe1 . . 70.2(4) ?
    C6 C10 Fe1 . . 68.7(3) ?
    C9 C10 H10 . . 126.4 ?
    C6 C10 H10 . . 126.4 ?
    Fe1 C10 H10 . . 126.2 ?
    C16 C11 C12 . . 119.7(5) ?
    C16 C11 P1 . . 120.6(4) ?
    C12 C11 P1 . . 119.7(4) ?
    C11 C12 C13 . . 118.5(6) ?
    C11 C12 H12 . . 120.8 ?
    C13 C12 H12 . . 120.8 ?
    C14 C13 C12 . . 121.3(6) ?
    C14 C13 H13 . . 119.3 ?
    C12 C13 H13 . . 119.3 ?
    C13 C14 C15 . . 120.2(6) ?
    C13 C14 H14 . . 119.9 ?
    C15 C14 H14 . . 119.9 ?
    C14 C15 C16 . . 119.5(5) ?
    C14 C15 H15 . . 120.3 ?
    C16 C15 H15 . . 120.3 ?
    C11 C16 C15 . . 120.7(5) ?
    C11 C16 H16 . . 119.6 ?
    C15 C16 H16 . . 119.6 ?
    C18 C17 C22 . . 118.0(5) ?
    C18 C17 P1 . . 123.9(4) ?
    C22 C17 P1 . . 118.2(4) ?
    C17 C18 C19 . . 121.1(5) ?
    C17 C18 H18 . . 119.5 ?
    C19 C18 H18 . . 119.5 ?
    C20 C19 C18 . . 120.4(6) ?
    C20 C19 H19 . . 119.8 ?
    C18 C19 H19 . . 119.8 ?
    C19 C20 C21 . . 119.8(6) ?
    C19 C20 H20 . . 120.1 ?
    C21 C20 H20 . . 120.1 ?
    C20 C21 C22 . . 119.8(6) ?
    C20 C21 H21 . . 120.1 ?
    C22 C21 H21 . . 120.1 ?
    C21 C22 C17 . . 121.0(6) ?
    C21 C22 H22 . . 119.5 ?
    C17 C22 H22 . . 119.5 ?
    C24 C23 C28 . . 119.5(6) ?
    C24 C23 P2 . . 121.1(4) ?
    C28 C23 P2 . . 119.4(5) ?
    C23 C24 C25 . . 120.5(6) ?
    C23 C24 H24 . . 119.7 ?
    C25 C24 H24 . . 119.7 ?
    C24 C25 C26 . . 118.2(8) ?
    C24 C25 H25 . . 120.9 ?
    C26 C25 H25 . . 120.9 ?
    C27 C26 C25 . . 121.7(7) ?
    C27 C26 H26 . . 119.1 ?
    C25 C26 H26 . . 119.1 ?
    C26 C27 C28 . . 119.3(8) ?
    C26 C27 H27 . . 120.3 ?
    C28 C27 H27 . . 120.3 ?
    C27 C28 C23 . . 120.6(7) ?
    C27 C28 H28 . . 119.7 ?
    C23 C28 H28 . . 119.7 ?
    C30 C29 C34 . . 117.9(5) ?
    C30 C29 P2 . . 124.4(4) ?
    C34 C29 P2 . . 117.6(4) ?
    C29 C30 C31 . . 120.5(6) ?
    C29 C30 H30 . . 119.8 ?
    C31 C30 H30 . . 119.8 ?
    C32 C31 C30 . . 120.4(6) ?
    C32 C31 H31 . . 119.8 ?
    C30 C31 H31 . . 119.8 ?
    C31 C32 C33 . . 120.5(6) ?
    C31 C32 H32 . . 119.7 ?
    C33 C32 H32 . . 119.7 ?
    C32 C33 C34 . . 120.7(6) ?
    C32 C33 H33 . . 119.7 ?
    C34 C33 H33 . . 119.7 ?
    C33 C34 C29 . . 120.0(6) ?
    C33 C34 H34 . . 120.0 ?
    C29 C34 H34 . . 120.0 ?
    Cl3 C35 Cl4 . . 112.5(4) ?
    Cl3 C35 H35A . . 109.1 ?
    Cl4 C35 H35A . . 109.1 ?
    Cl3 C35 H35B . . 109.1 ?
    Cl4 C35 H35B . . 109.1 ?
    H35A C35 H35B . . 107.8 ?
    Cl5 C36 Cl6 . . 112.8(5) ?
    Cl5 C36 H36A . . 109.0 ?
    Cl6 C36 H36A . . 109.0 ?
    Cl5 C36 H36B . . 109.0 ?
    Cl6 C36 H36B . . 109.0 ?
    H36A C36 H36B . . 107.8 ?
loop_
    _geom_torsion_atom_site_label_1
    _geom_torsion_atom_site_label_2
    _geom_torsion_atom_site_label_3
    _geom_torsion_atom_site_label_4
    _geom_torsion_site_symmetry_1
    _geom_torsion_site_symmetry_2
    _geom_torsion_site_symmetry_3
    _geom_torsion_site_symmetry_4
    _geom_torsion
    _geom_torsion_publ_flag
    Cl2 Cd1 P1 C1 . . . . -134.47(19) ?
    Cl1 Cd1 P1 C1 . . . . 97.57(19) ?
    P2 Cd1 P1 C1 . . . . -15.65(19) ?
    Cl2 Cd1 P1 C17 . . . . 108.66(19) ?
    Cl1 Cd1 P1 C17 . . . . -19.31(19) ?
    P2 Cd1 P1 C17 . . . . -132.52(18) ?
    Cl2 Cd1 P1 C11 . . . . -13.5(2) ?
    Cl1 Cd1 P1 C11 . . . . -141.51(19) ?
    P2 Cd1 P1 C11 . . . . 105.27(19) ?
    Cl2 Cd1 P2 C6 . . . . 87.40(19) ?
    Cl1 Cd1 P2 C6 . . . . -149.01(19) ?
    P1 Cd1 P2 C6 . . . . -28.76(19) ?
    Cl2 Cd1 P2 C29 . . . . -32.2(2) ?
    Cl1 Cd1 P2 C29 . . . . 91.4(2) ?
    P1 Cd1 P2 C29 . . . . -148.3(2) ?
    Cl2 Cd1 P2 C23 . . . . -151.90(19) ?
    Cl1 Cd1 P2 C23 . . . . -28.31(19) ?
    P1 Cd1 P2 C23 . . . . 91.94(19) ?
    C17 P1 C1 C2 . . . . -105.5(5) ?
    C11 P1 C1 C2 . . . . 5.2(6) ?
    Cd1 P1 C1 C2 . . . . 133.7(5) ?
    C17 P1 C1 C5 . . . . 79.6(5) ?
    C11 P1 C1 C5 . . . . -169.7(4) ?
    Cd1 P1 C1 C5 . . . . -41.2(5) ?
    C17 P1 C1 Fe1 . . . . 164.7(3) ?
    C11 P1 C1 Fe1 . . . . -84.6(3) ?
    Cd1 P1 C1 Fe1 . . . . 43.9(3) ?
    C6 Fe1 C1 C2 . . . . -154.4(3) ?
    C7 Fe1 C1 C2 . . . . -109.9(3) ?
    C5 Fe1 C1 C2 . . . . 118.4(4) ?
    C10 Fe1 C1 C2 . . . . 166.8(5) ?
    C3 Fe1 C1 C2 . . . . 38.5(4) ?
    C4 Fe1 C1 C2 . . . . 81.1(4) ?
    C9 Fe1 C1 C2 . . . . -30.6(11) ?
    C8 Fe1 C1 C2 . . . . -68.4(4) ?
    C6 Fe1 C1 C5 . . . . 87.2(3) ?
    C7 Fe1 C1 C5 . . . . 131.7(3) ?
    C2 Fe1 C1 C5 . . . . -118.4(4) ?
    C10 Fe1 C1 C5 . . . . 48.3(6) ?
    C3 Fe1 C1 C5 . . . . -79.9(4) ?
    C4 Fe1 C1 C5 . . . . -37.3(3) ?
    C9 Fe1 C1 C5 . . . . -149.0(10) ?
    C8 Fe1 C1 C5 . . . . 173.2(3) ?
    C6 Fe1 C1 P1 . . . . -29.9(4) ?
    C7 Fe1 C1 P1 . . . . 14.6(4) ?
    C5 Fe1 C1 P1 . . . . -117.1(4) ?
    C2 Fe1 C1 P1 . . . . 124.5(5) ?
    C10 Fe1 C1 P1 . . . . -68.8(6) ?
    C3 Fe1 C1 P1 . . . . 163.0(4) ?
    C4 Fe1 C1 P1 . . . . -154.4(4) ?
    C9 Fe1 C1 P1 . . . . 93.9(10) ?
    C8 Fe1 C1 P1 . . . . 56.1(4) ?
    C5 C1 C2 C3 . . . . -1.3(6) ?
    P1 C1 C2 C3 . . . . -176.8(4) ?
    Fe1 C1 C2 C3 . . . . -60.1(4) ?
    C5 C1 C2 Fe1 . . . . 58.8(3) ?
    P1 C1 C2 Fe1 . . . . -116.7(4) ?
    C6 Fe1 C2 C3 . . . . 172.7(5) ?
    C7 Fe1 C2 C3 . . . . -153.1(4) ?
    C5 Fe1 C2 C3 . . . . 79.0(4) ?
    C10 Fe1 C2 C3 . . . . -40.6(11) ?
    C1 Fe1 C2 C3 . . . . 117.8(5) ?
    C4 Fe1 C2 C3 . . . . 36.1(4) ?
    C9 Fe1 C2 C3 . . . . -71.1(5) ?
    C8 Fe1 C2 C3 . . . . -110.6(4) ?
    C6 Fe1 C2 C1 . . . . 54.8(6) ?
    C7 Fe1 C2 C1 . . . . 89.1(4) ?
    C5 Fe1 C2 C1 . . . . -38.8(3) ?
    C10 Fe1 C2 C1 . . . . -158.4(8) ?
    C3 Fe1 C2 C1 . . . . -117.8(5) ?
    C4 Fe1 C2 C1 . . . . -81.8(3) ?
    C9 Fe1 C2 C1 . . . . 171.0(4) ?
    C8 Fe1 C2 C1 . . . . 131.5(3) ?
    C1 C2 C3 C4 . . . . 0.8(7) ?
    Fe1 C2 C3 C4 . . . . -59.3(4) ?
    C1 C2 C3 Fe1 . . . . 60.1(4) ?
    C6 Fe1 C3 C4 . . . . -45.5(12) ?
    C7 Fe1 C3 C4 . . . . 174.9(4) ?
    C5 Fe1 C3 C4 . . . . 36.9(4) ?
    C2 Fe1 C3 C4 . . . . 120.7(5) ?
    C10 Fe1 C3 C4 . . . . -72.2(5) ?
    C1 Fe1 C3 C4 . . . . 82.1(4) ?
    C9 Fe1 C3 C4 . . . . -111.7(4) ?
    C8 Fe1 C3 C4 . . . . -153.1(4) ?
    C6 Fe1 C3 C2 . . . . -166.2(9) ?
    C7 Fe1 C3 C2 . . . . 54.2(6) ?
    C5 Fe1 C3 C2 . . . . -83.8(4) ?
    C10 Fe1 C3 C2 . . . . 167.1(4) ?
    C1 Fe1 C3 C2 . . . . -38.5(3) ?
    C4 Fe1 C3 C2 . . . . -120.7(5) ?
    C9 Fe1 C3 C2 . . . . 127.6(4) ?
    C8 Fe1 C3 C2 . . . . 86.2(4) ?
    C2 C3 C4 C5 . . . . 0.1(7) ?
    Fe1 C3 C4 C5 . . . . -58.6(4) ?
    C2 C3 C4 Fe1 . . . . 58.7(4) ?
    C6 Fe1 C4 C3 . . . . 166.9(3) ?
    C7 Fe1 C4 C3 . . . . -165.9(12) ?
    C5 Fe1 C4 C3 . . . . -120.3(5) ?
    C2 Fe1 C4 C3 . . . . -37.3(3) ?
    C10 Fe1 C4 C3 . . . . 126.3(4) ?
    C1 Fe1 C4 C3 . . . . -81.4(4) ?
    C9 Fe1 C4 C3 . . . . 83.9(4) ?
    C8 Fe1 C4 C3 . . . . 50.6(7) ?
    C6 Fe1 C4 C5 . . . . -72.8(4) ?
    C7 Fe1 C4 C5 . . . . -45.6(15) ?
    C2 Fe1 C4 C5 . . . . 83.1(4) ?
    C10 Fe1 C4 C5 . . . . -113.3(4) ?
    C1 Fe1 C4 C5 . . . . 39.0(3) ?
    C3 Fe1 C4 C5 . . . . 120.3(5) ?
    C9 Fe1 C4 C5 . . . . -155.8(4) ?
    C8 Fe1 C4 C5 . . . . 170.9(5) ?
    C3 C4 C5 C1 . . . . -0.9(6) ?
    Fe1 C4 C5 C1 . . . . -59.9(4) ?
    C3 C4 C5 Fe1 . . . . 59.1(4) ?
    C2 C1 C5 C4 . . . . 1.3(6) ?
    P1 C1 C5 C4 . . . . 177.2(4) ?
    Fe1 C1 C5 C4 . . . . 60.7(4) ?
    C2 C1 C5 Fe1 . . . . -59.3(4) ?
    P1 C1 C5 Fe1 . . . . 116.5(4) ?
    C6 Fe1 C5 C4 . . . . 128.6(4) ?
    C7 Fe1 C5 C4 . . . . 170.0(4) ?
    C2 Fe1 C5 C4 . . . . -80.5(4) ?
    C10 Fe1 C5 C4 . . . . 83.6(4) ?
    C1 Fe1 C5 C4 . . . . -118.5(5) ?
    C3 Fe1 C5 C4 . . . . -36.5(4) ?
    C9 Fe1 C5 C4 . . . . 46.9(6) ?
    C6 Fe1 C5 C1 . . . . -112.9(3) ?
    C7 Fe1 C5 C1 . . . . -71.5(4) ?
    C2 Fe1 C5 C1 . . . . 38.0(3) ?
    C10 Fe1 C5 C1 . . . . -157.9(3) ?
    C3 Fe1 C5 C1 . . . . 82.0(3) ?
    C4 Fe1 C5 C1 . . . . 118.5(5) ?
    C9 Fe1 C5 C1 . . . . 165.5(4) ?
    C29 P2 C6 C7 . . . . 88.9(5) ?
    C23 P2 C6 C7 . . . . -161.0(4) ?
    Cd1 P2 C6 C7 . . . . -33.5(5) ?
    C29 P2 C6 C10 . . . . -96.8(5) ?
    C23 P2 C6 C10 . . . . 13.2(6) ?
    Cd1 P2 C6 C10 . . . . 140.7(5) ?
    C29 P2 C6 Fe1 . . . . 173.8(3) ?
    C23 P2 C6 Fe1 . . . . -76.1(4) ?
    Cd1 P2 C6 Fe1 . . . . 51.4(3) ?
    C5 Fe1 C6 C7 . . . . 132.1(3) ?
    C2 Fe1 C6 C7 . . . . 48.9(6) ?
    C10 Fe1 C6 C7 . . . . -117.8(5) ?
    C1 Fe1 C6 C7 . . . . 87.0(4) ?
    C3 Fe1 C6 C7 . . . . -151.0(10) ?
    C4 Fe1 C6 C7 . . . . 172.8(3) ?
    C9 Fe1 C6 C7 . . . . -80.3(4) ?
    C8 Fe1 C6 C7 . . . . -37.5(4) ?
    C7 Fe1 C6 C10 . . . . 117.8(5) ?
    C5 Fe1 C6 C10 . . . . -110.1(4) ?
    C1 Fe1 C6 C10 . . . . -155.1(4) ?
    C3 Fe1 C6 C10 . . . . -33.2(12) ?
    C4 Fe1 C6 C10 . . . . -69.3(4) ?
    C9 Fe1 C6 C10 . . . . 37.5(4) ?
    C8 Fe1 C6 C10 . . . . 80.3(4) ?
    C7 Fe1 C6 P2 . . . . -116.9(5) ?
    C5 Fe1 C6 P2 . . . . 15.3(4) ?
    C2 Fe1 C6 P2 . . . . -67.9(6) ?
    C10 Fe1 C6 P2 . . . . 125.3(5) ?
    C1 Fe1 C6 P2 . . . . -29.8(4) ?
    C3 Fe1 C6 P2 . . . . 92.1(10) ?
    C4 Fe1 C6 P2 . . . . 56.0(4) ?
    C9 Fe1 C6 P2 . . . . 162.9(4) ?
    C8 Fe1 C6 P2 . . . . -154.4(4) ?
    C10 C6 C7 C8 . . . . 0.4(6) ?
    P2 C6 C7 C8 . . . . 175.9(4) ?
    Fe1 C6 C7 C8 . . . . 60.5(4) ?
    C10 C6 C7 Fe1 . . . . -60.1(4) ?
    P2 C6 C7 Fe1 . . . . 115.4(4) ?
    C6 Fe1 C7 C8 . . . . -119.0(5) ?
    C5 Fe1 C7 C8 . . . . 170.5(4) ?
    C2 Fe1 C7 C8 . . . . 84.0(4) ?
    C10 Fe1 C7 C8 . . . . -80.1(4) ?
    C1 Fe1 C7 C8 . . . . 128.2(4) ?
    C3 Fe1 C7 C8 . . . . 47.1(7) ?
    C4 Fe1 C7 C8 . . . . -151.2(12) ?
    C9 Fe1 C7 C8 . . . . -36.7(4) ?
    C5 Fe1 C7 C6 . . . . -70.5(4) ?
    C2 Fe1 C7 C6 . . . . -157.0(3) ?
    C10 Fe1 C7 C6 . . . . 38.9(3) ?
    C1 Fe1 C7 C6 . . . . -112.8(3) ?
    C3 Fe1 C7 C6 . . . . 166.1(4) ?
    C4 Fe1 C7 C6 . . . . -32.2(15) ?
    C9 Fe1 C7 C6 . . . . 82.3(4) ?
    C8 Fe1 C7 C6 . . . . 119.0(5) ?
    C6 C7 C8 C9 . . . . -0.7(7) ?
    Fe1 C7 C8 C9 . . . . 58.8(4) ?
    C6 C7 C8 Fe1 . . . . -59.5(4) ?
    C6 Fe1 C8 C9 . . . . -81.8(4) ?
    C7 Fe1 C8 C9 . . . . -120.0(5) ?
    C2 Fe1 C8 C9 . . . . 126.8(4) ?
    C10 Fe1 C8 C9 . . . . -36.9(4) ?
    C1 Fe1 C8 C9 . . . . 166.4(3) ?
    C3 Fe1 C8 C9 . . . . 83.7(4) ?
    C4 Fe1 C8 C9 . . . . 50.5(7) ?
    C6 Fe1 C8 C7 . . . . 38.2(3) ?
    C2 Fe1 C8 C7 . . . . -113.2(4) ?
    C10 Fe1 C8 C7 . . . . 83.2(4) ?
    C1 Fe1 C8 C7 . . . . -73.6(4) ?
    C3 Fe1 C8 C7 . . . . -156.3(4) ?
    C4 Fe1 C8 C7 . . . . 170.5(4) ?
    C9 Fe1 C8 C7 . . . . 120.0(6) ?
    C7 C8 C9 C10 . . . . 0.7(7) ?
    Fe1 C8 C9 C10 . . . . 58.8(5) ?
    C7 C8 C9 Fe1 . . . . -58.1(4) ?
    C6 Fe1 C9 C8 . . . . 81.9(4) ?
    C7 Fe1 C9 C8 . . . . 37.3(4) ?
    C5 Fe1 C9 C8 . . . . 175.3(4) ?
    C2 Fe1 C9 C8 . . . . -72.0(5) ?
    C10 Fe1 C9 C8 . . . . 120.6(5) ?
    C1 Fe1 C9 C8 . . . . -47.5(11) ?
    C3 Fe1 C9 C8 . . . . -112.0(4) ?
    C4 Fe1 C9 C8 . . . . -153.2(4) ?
    C6 Fe1 C9 C10 . . . . -38.8(4) ?
    C7 Fe1 C9 C10 . . . . -83.3(4) ?
    C5 Fe1 C9 C10 . . . . 54.7(6) ?
    C2 Fe1 C9 C10 . . . . 167.4(3) ?
    C1 Fe1 C9 C10 . . . . -168.1(8) ?
    C3 Fe1 C9 C10 . . . . 127.3(4) ?
    C4 Fe1 C9 C10 . . . . 86.2(4) ?
    C8 Fe1 C9 C10 . . . . -120.6(5) ?
    C8 C9 C10 C6 . . . . -0.4(7) ?
    Fe1 C9 C10 C6 . . . . 59.0(4) ?
    C8 C9 C10 Fe1 . . . . -59.4(5) ?
    C7 C6 C10 C9 . . . . 0.0(6) ?
    P2 C6 C10 C9 . . . . -175.0(4) ?
    Fe1 C6 C10 C9 . . . . -59.9(4) ?
    C7 C6 C10 Fe1 . . . . 59.9(4) ?
    P2 C6 C10 Fe1 . . . . -115.1(5) ?
    C6 Fe1 C10 C9 . . . . 118.6(6) ?
    C7 Fe1 C10 C9 . . . . 80.0(4) ?
    C5 Fe1 C10 C9 . . . . -152.2(4) ?
    C2 Fe1 C10 C9 . . . . -39.2(11) ?
    C1 Fe1 C10 C9 . . . . 173.5(5) ?
    C3 Fe1 C10 C9 . . . . -71.0(5) ?
    C4 Fe1 C10 C9 . . . . -110.3(4) ?
    C8 Fe1 C10 C9 . . . . 36.4(4) ?
    C7 Fe1 C10 C6 . . . . -38.6(3) ?
    C5 Fe1 C10 C6 . . . . 89.2(4) ?
    C2 Fe1 C10 C6 . . . . -157.8(8) ?
    C1 Fe1 C10 C6 . . . . 54.9(6) ?
    C3 Fe1 C10 C6 . . . . 170.5(4) ?
    C4 Fe1 C10 C6 . . . . 131.1(4) ?
    C9 Fe1 C10 C6 . . . . -118.6(6) ?
    C8 Fe1 C10 C6 . . . . -82.2(4) ?
    C1 P1 C11 C16 . . . . 109.4(4) ?
    C17 P1 C11 C16 . . . . -139.8(4) ?
    Cd1 P1 C11 C16 . . . . -14.3(5) ?
    C1 P1 C11 C12 . . . . -69.0(5) ?
    C17 P1 C11 C12 . . . . 41.8(5) ?
    Cd1 P1 C11 C12 . . . . 167.4(4) ?
    C16 C11 C12 C13 . . . . -1.5(9) ?
    P1 C11 C12 C13 . . . . 176.8(5) ?
    C11 C12 C13 C14 . . . . 1.6(10) ?
    C12 C13 C14 C15 . . . . -1.4(10) ?
    C13 C14 C15 C16 . . . . 1.1(9) ?
    C12 C11 C16 C15 . . . . 1.2(8) ?
    P1 C11 C16 C15 . . . . -177.1(4) ?
    C14 C15 C16 C11 . . . . -1.0(8) ?
    C1 P1 C17 C18 . . . . 18.7(5) ?
    C11 P1 C17 C18 . . . . -92.0(5) ?
    Cd1 P1 C17 C18 . . . . 138.6(4) ?
    C1 P1 C17 C22 . . . . -160.6(4) ?
    C11 P1 C17 C22 . . . . 88.8(5) ?
    Cd1 P1 C17 C22 . . . . -40.6(5) ?
    C22 C17 C18 C19 . . . . -1.6(9) ?
    P1 C17 C18 C19 . . . . 179.1(5) ?
    C17 C18 C19 C20 . . . . 1.2(10) ?
    C18 C19 C20 C21 . . . . -0.5(10) ?
    C19 C20 C21 C22 . . . . 0.4(10) ?
    C20 C21 C22 C17 . . . . -0.9(10) ?
    C18 C17 C22 C21 . . . . 1.5(9) ?
    P1 C17 C22 C21 . . . . -179.2(5) ?
    C6 P2 C23 C24 . . . . 111.5(5) ?
    C29 P2 C23 C24 . . . . -135.3(5) ?
    Cd1 P2 C23 C24 . . . . -10.8(5) ?
    C6 P2 C23 C28 . . . . -68.6(5) ?
    C29 P2 C23 C28 . . . . 44.7(5) ?
    Cd1 P2 C23 C28 . . . . 169.1(4) ?
    C28 C23 C24 C25 . . . . 3.9(8) ?
    P2 C23 C24 C25 . . . . -176.1(4) ?
    C23 C24 C25 C26 . . . . -2.1(9) ?
    C24 C25 C26 C27 . . . . -1.8(10) ?
    C25 C26 C27 C28 . . . . 3.9(11) ?
    C26 C27 C28 C23 . . . . -2.0(10) ?
    C24 C23 C28 C27 . . . . -1.8(9) ?
    P2 C23 C28 C27 . . . . 178.2(5) ?
    C6 P2 C29 C30 . . . . 1.0(6) ?
    C23 P2 C29 C30 . . . . -110.9(6) ?
    Cd1 P2 C29 C30 . . . . 121.4(5) ?
    C6 P2 C29 C34 . . . . 179.9(4) ?
    C23 P2 C29 C34 . . . . 67.9(5) ?
    Cd1 P2 C29 C34 . . . . -59.8(5) ?
    C34 C29 C30 C31 . . . . -0.5(10) ?
    P2 C29 C30 C31 . . . . 178.4(5) ?
    C29 C30 C31 C32 . . . . 0.6(11) ?
    C30 C31 C32 C33 . . . . -1.0(11) ?
    C31 C32 C33 C34 . . . . 1.1(11) ?
    C32 C33 C34 C29 . . . . -1.0(10) ?
    C30 C29 C34 C33 . . . . 0.7(9) ?
    P2 C29 C34 C33 . . . . -178.3(5) ?
loop_
    _geom_hbond_atom_site_label_D
    _geom_hbond_atom_site_label_H
    _geom_hbond_atom_site_label_A
    _geom_hbond_site_symmetry_A
    _geom_hbond_distance_DH
    _geom_hbond_distance_HA
    _geom_hbond_distance_DA
    _geom_hbond_angle_DHA
    C35 H35A Cl2 . 0.97 2.77 3.698(9) 160
    C36 H36B Cl1 . 0.97 2.66 3.619(9) 167
    C19 H19 Cl2 4_576 0.93 2.82 3.746(7) 173
    C27 H27 Cl1 1_455 0.93 2.82 3.608(7) 144
data_global
_journal_date_recd_electronic     2010-11-01
_journal_date_accepted     2010-11-11
_journal_name_full     'Acta Crystallographica, Section E'
_journal_year     2010
_journal_volume     66
_journal_issue     12
_journal_page_first     m1586
_journal_page_last     m1586
_journal_paper_category     QM
_journal_coeditor_code     RZ2517
_publ_contact_author_name     'Dacheng Li'
_publ_contact_author_address
;
  School of Chemistry and Chemical Engineering
  Liaocheng University
  Shandong 252059
  P.R.China
;
_publ_contact_author_email     lidacheng@lcu.edu.cn
_publ_contact_author_fax     '86 635 8230639'
_publ_contact_author_phone     '86 635 8230639'
_publ_section_title
;\
[1,1'-Bis(diphenylphosphanyl)ferrocene-\k^2^<i>P</i>,<i>P</i>']\
dichloridocadmium(II) dichloromethane disolvate
;
loop_
    _publ_author_name
    _publ_author_address
    'Chengchen Zhu'
;
  School of Chemistry and Chemical Engineering
  Liaocheng University
  Shandong 252059
  People's Republic of China
;
    'Liguo Yang'
;
  School of Chemistry and Chemical Engineering
  Liaocheng University
  Shandong 252059
  People's Republic of China
;
    'Dacheng Li'
;
  School of Chemistry and Chemical Engineering
  Liaocheng University
  Shandong 252059
  People's Republic of China
;
