# Supplementary material for: [1,1′-Bis(diphenyl­phosphan­yl)ferrocene-κ2 P,P′]dichloridocadmium(II) dichloro­methane disolvate
Source: Acta Crystallogr Sect E Struct Rep Online. 2010 Nov 17;66(Pt 12):m1586. doi: 10.1107/S1600536810046635 (PMC3011616; doi:10.1107/S1600536810046635)
Supplement: Supplementary file 2 [file e-66-m1586-Isup2.hkl]

# 
# h,k,l, Fc-squared, Fo-squared, sigma(Fo-squared) and status flag 
# 
data_I
_shelx_title ' 090915c in P2(1)/c' 
_shelx_refln_list_code          4 
_shelx_F_calc_maximum      275.57 
_exptl_crystal_F_000      1816.00 
_reflns_d_resolution_high  0.8403 
 
loop_ 
 _symmetry_equiv_pos_as_xyz 
 'x, y, z' 
 '-x, y+1/2, -z+1/2' 
 '-x, -y, -z' 
 'x, -y-1/2, z-1/2' 
 
_cell_length_a     9.8114 
_cell_length_b    23.5939 
_cell_length_c    17.6058 
_cell_angle_alpha  90.000 
_cell_angle_beta   93.349 
_cell_angle_gamma  90.000 
 
_shelx_F_squared_multiplier     1.000 
 
loop_ 
 _refln_index_h 
 _refln_index_k 
 _refln_index_l 
 _refln_F_squared_calc 
 _refln_F_squared_meas 
 _refln_F_squared_sigma 
 _refln_observed_status 
   2   0   0    45389.41    51783.75   1704.52 o 
   3   0   0    17117.27    18259.39    806.22 o 
   4   0   0    17707.85    19324.70    616.30 o 
   5   0   0      523.44      508.92     85.54 o 
   6   0   0     1471.87     1564.49    102.37 o 
   7   0   0    18686.31    17610.74    684.29 o 
   8   0   0     3790.13     4446.41    355.04 o 
   9   0   0     1112.58      801.33    280.99 o 
  10   0   0     1118.48      927.52    374.57 o 
  11   0   0      464.10      402.67    303.32 o 
   2   1   0    39649.88    43880.32    710.47 o 
   4   1   0    25241.94    28122.15    716.71 o 
   5   1   0       25.90      -66.59     44.39 o 
   6   1   0    16008.30    15878.03    223.00 o 
   7   1   0     4263.91     4820.06    236.61 o 
   8   1   0      844.31      678.95    164.44 o 
   9   1   0      293.70      316.52    337.94 o 
  10   1   0      158.35      -10.60    167.64 o 
  11   1   0      218.79      469.56    390.75 o 
   1   2   0     6946.32     5647.49   1186.04 o 
   2   2   0     4112.29     4518.22    133.61 o 
   3   2   0    10365.21    10790.84    404.42 o 
   4   2   0     9595.81    10666.50    195.65 o 
   5   2   0     5224.28     5519.74    197.52 o 
   6   2   0      140.12      176.55     99.72 o 
   7   2   0     3890.43     3966.87    174.53 o 
   8   2   0     1249.64     1408.01    203.74 o 
   9   2   0      292.28      538.87    185.80 o 
  10   2   0      381.08      183.07    198.82 o 
  11   2   0       23.30       41.38    178.45 o 
   1   3   0     4639.82     4760.05    274.89 o 
   2   3   0    74038.87    76015.30   3248.23 o 
   3   3   0    12154.75    11616.36    248.54 o 
   4   3   0     5682.09     5636.63    273.87 o 
   5   3   0     2223.22     2654.39    187.91 o 
   6   3   0      118.48      229.59     87.22 o 
   7   3   0      192.28      199.25     77.18 o 
   8   3   0      931.51      804.46    188.97 o 
   9   3   0      131.78       93.22    158.79 o 
  10   3   0        0.10      186.18    230.96 o 
  11   3   0       19.94      186.03    246.74 o 
   1   4   0    24759.20    21350.79   5506.19 o 
   2   4   0     5061.36     5492.36    296.87 o 
   3   4   0     1687.96     2070.07    453.85 o 
   4   4   0     3341.84     3626.46    123.29 o 
   5   4   0    11409.85    12403.32    297.93 o 
   6   4   0     4170.09     4232.56    140.94 o 
   7   4   0     1917.44     1976.18    135.45 o 
   8   4   0        2.39      -57.32    182.87 o 
   9   4   0       14.03      -51.54    207.88 o 
  10   4   0      251.50      101.27    234.15 o 
  11   4   0      395.94      337.55    259.48 o 
   1   5   0        0.87      231.27     86.21 o 
   2   5   0     3213.40     3346.92    592.79 o 
   3   5   0    32132.10    30098.78   4452.51 o 
   4   5   0    26478.89    27224.79    632.63 o 
   5   5   0     5567.39     5268.70    164.08 o 
   6   5   0     2779.56     2901.40    105.70 o 
   7   5   0     5529.01     6401.52    193.24 o 
   8   5   0     4244.43     3159.42    670.68 o 
   9   5   0       25.89      -37.98    149.95 o 
  10   5   0       77.44       87.31    195.80 o 
  11   5   0      204.86      -33.79    192.69 o 
   1   6   0     9407.56     7295.45   1982.84 o 
   2   6   0      217.57      203.40     76.83 o 
   3   6   0    11039.62    11535.21    459.10 o 
   4   6   0      261.73      254.62     72.81 o 
   5   6   0     1221.55     1252.58    131.10 o 
   6   6   0      838.24      925.13    123.25 o 
   7   6   0     5180.16     5273.95    233.01 o 
   8   6   0     1705.15     1880.77    137.47 o 
   9   6   0       97.29      -87.57    216.32 o 
  10   6   0     1386.11     1560.57    240.74 o 
  11   6   0      690.86      623.71    222.44 o 
   2   7   0     6564.30     6830.39    140.13 o 
   4   7   0    24331.14    24692.09   1319.80 o 
   5   7   0      312.95      471.49     69.11 o 
   6   7   0     5769.06     6776.65    218.69 o 
   7   7   0      236.84      232.72     85.94 o 
   8   7   0      340.28      315.16    104.39 o 
   9   7   0      851.67      773.87    164.54 o 
  10   7   0       16.99        4.63    173.41 o 
  11   7   0      523.46      670.93    278.20 o 
   1   8   0     5527.35     5374.51    273.68 o 
   2   8   0     8134.47     8514.28    574.51 o 
   3   8   0    21872.36    19742.95   2705.19 o 
   4   8   0     1754.06     1957.44     87.58 o 
   5   8   0    16414.26    16852.87    505.63 o 
   6   8   0      477.99      626.59    122.67 o 
   7   8   0     2493.94     2291.65    117.87 o 
   8   8   0     1768.99     1727.09    140.03 o 
   9   8   0      268.72      353.72    179.91 o 
  10   8   0      312.77      298.10    177.26 o 
  11   8   0      149.50      206.67    227.34 o 
   1   9   0    32653.58    24560.56   5647.77 o 
   2   9   0    39787.07    39777.51    932.48 o 
   3   9   0      277.92      746.68    205.40 o 
   4   9   0       20.69      126.93    150.26 o 
   6   9   0      907.77      979.05    124.95 o 
   7   9   0      142.56      -56.49    101.09 o 
   8   9   0     1480.77     1263.05    128.92 o 
   9   9   0     3217.74     3190.42    278.32 o 
  10   9   0      200.89      173.94    210.68 o 
  11   9   0      112.34      180.34    188.74 o 
   1  10   0     5848.74     3986.63   1272.26 o 
   2  10   0    19768.46    19758.66    645.45 o 
   3  10   0       53.70       63.05     62.92 o 
   4  10   0     4928.70     4978.66    457.14 o 
   5  10   0     3279.30     3158.96    156.98 o 
   6  10   0     2319.86     2406.16    161.90 o 
   7  10   0       19.47       56.51    126.29 o 
   8  10   0      100.32      117.80    100.39 o 
   9  10   0       16.07       18.62    147.45 o 
  10  10   0        1.52      162.44    189.78 o 
   1  11   0     3641.15     3193.85    142.24 o 
   2  11   0     2546.22     2686.47    194.01 o 
   3  11   0       60.03       12.67     68.11 o 
   4  11   0      459.74      513.43     78.36 o 
   5  11   0      932.65     1017.07    129.89 o 
   6  11   0      547.43      544.27    133.64 o 
   7  11   0        8.24      -84.90    100.27 o 
   8  11   0      411.63      489.68    125.48 o 
   9  11   0      648.12      477.12    117.99 o 
  10  11   0       99.44      205.99    198.06 o 
   0  12   0     3747.65     3895.93    210.49 o 
   2  12   0      421.77      337.72     66.89 o 
   3  12   0      243.17      152.45     70.51 o 
   4  12   0     1113.06     1116.55     80.31 o 
   5  12   0      204.21      454.05    104.35 o 
   6  12   0        0.47       40.72    100.29 o 
   7  12   0      955.96      801.09    148.73 o 
   8  12   0     1133.62     1470.18    141.20 o 
   9  12   0      167.42      192.42    120.95 o 
  10  12   0        0.73     -123.49    204.95 o 
   1  13   0    14159.79    14663.79    386.27 o 
   2  13   0     7863.54     8140.92    552.66 o 
   3  13   0        8.31        5.22     63.87 o 
   4  13   0     2663.43     2909.56    167.41 o 
   5  13   0      413.82      377.69    104.53 o 
   6  13   0       14.13      137.85    118.73 o 
   7  13   0      369.95      404.60    134.58 o 
   8  13   0      154.67      140.06     86.99 o 
   9  13   0      466.30      427.47    132.73 o 
  10  13   0        3.30      -54.45    208.38 o 
   0  14   0     1942.55     1630.52    291.78 o 
   2  14   0     6949.12     6803.71    307.13 o 
   3  14   0     3354.18     3158.28    145.63 o 
   4  14   0     2143.08     1786.40    105.38 o 
   5  14   0     6939.51     6853.87    229.97 o 
   6  14   0     1105.85     1148.77    156.05 o 
   7  14   0      295.04       95.41    137.65 o 
   8  14   0      581.85      651.84    123.89 o 
   9  14   0        3.76      128.84    118.49 o 
  10  14   0       46.28     -243.11    432.53 o 
   1  15   0    11206.13    10232.27    723.19 o 
   2  15   0     4015.40     3895.74    164.73 o 
   3  15   0       88.29        2.17     71.15 o 
   4  15   0      332.35      207.06    113.51 o 
   5  15   0       14.75      -18.82    101.71 o 
   6  15   0     2646.33     2565.08    183.81 o 
   7  15   0      521.90      330.23    137.86 o 
   8  15   0      591.83      621.50    111.47 o 
   9  15   0     1126.50     1108.79    168.88 o 
   0  16   0     3867.69     3795.73    219.44 o 
   1  16   0      512.23      556.58     81.02 o 
   2  16   0     4961.45     5230.41    166.70 o 
   3  16   0     1219.15     1171.12     91.19 o 
   4  16   0       23.74      -75.44     89.33 o 
   5  16   0     3585.22     3697.54    194.51 o 
   6  16   0      620.97      722.66    170.61 o 
   7  16   0      330.54      367.85    150.77 o 
   8  16   0        5.06      117.52    155.52 o 
   9  16   0       41.80       73.68    130.15 o 
   1  17   0     3618.60     3413.04    148.01 o 
   2  17   0     1671.97     2077.26    123.12 o 
   3  17   0      122.47      -41.79     84.65 o 
   4  17   0      872.79      785.10    134.52 o 
   5  17   0       20.93      -55.46    139.83 o 
   6  17   0     1077.94     1204.35    191.51 o 
   7  17   0      249.08       97.67    173.36 o 
   8  17   0       88.59      133.66    160.06 o 
   9  17   0      332.40      401.13    158.86 o 
   0  18   0       30.40      -65.86    111.53 o 
   1  18   0        8.71       35.19     90.86 o 
   2  18   0      236.14      166.72     86.41 o 
   3  18   0      456.57      324.51    144.97 o 
   4  18   0        9.68     -111.54    138.81 o 
   5  18   0        0.68      129.76    149.57 o 
   6  18   0      480.91      647.49    179.17 o 
   7  18   0        1.48     -102.34    129.50 o 
   8  18   0        7.51     -122.07    157.68 o 
   1  19   0     1046.36      761.75    130.49 o 
   2  19   0       52.28       -0.81    109.01 o 
   3  19   0       73.21     -146.24     98.25 o 
   4  19   0       16.67      -82.29    290.02 o 
   5  19   0        0.29      -71.64    124.98 o 
   6  19   0      274.22       97.41    140.76 o 
   7  19   0      113.67       84.67    138.13 o 
   8  19   0      314.03       54.09    178.53 o 
   0  20   0     3704.43     3772.58    399.91 o 
   1  20   0        4.50       25.85    113.75 o 
   2  20   0     1701.04     1588.29    159.21 o 
   3  20   0      925.20      980.73    223.79 o 
   4  20   0      202.52      157.38    178.20 o 
   5  20   0     2624.36     2509.96    483.81 o 
   6  20   0      149.13       69.16    168.08 o 
   7  20   0       44.29     -132.87    151.34 o 
   8  20   0       30.65        0.44    164.89 o 
   1  21   0     1536.89     1621.39    188.56 o 
   2  21   0     1004.84      950.71    139.74 o 
   3  21   0      318.12      341.61    163.77 o 
   4  21   0     1388.67     1188.62    224.12 o 
   5  21   0      304.21      489.49    181.87 o 
   6  21   0      383.17      314.03    167.84 o 
   7  21   0        1.88      283.36    191.67 o 
   0  22   0     2587.87     2663.90    312.10 o 
   1  22   0      606.06      818.24    130.30 o 
   2  22   0     3213.82     3346.02    224.31 o 
   3  22   0     2058.49     2597.80    270.22 o 
   4  22   0      759.58      975.75    206.23 o 
   5  22   0     1152.33     1099.79    299.56 o 
   6  22   0        0.18      -19.01    146.32 o 
   7  22   0      158.73      181.98    153.77 o 
   1  23   0     1967.26     2230.23    404.18 o 
   2  23   0      818.64      888.77    147.16 o 
   3  23   0     1775.98     2362.19    289.06 o 
   4  23   0     1143.82     1592.30    258.08 o 
   5  23   0      185.36       53.51    173.53 o 
   6  23   0      675.97      677.96    251.22 o 
   0  24   0     2779.92     2898.23    345.72 o 
   1  24   0      242.90      294.90    163.06 o 
   2  24   0      826.81      844.69    145.76 o 
   3  24   0      634.85      645.25    201.51 o 
   4  24   0       33.11      313.95    202.76 o 
   5  24   0      261.99      222.46    241.23 o 
   6  24   0       16.41       20.88    178.81 o 
   1  25   0      489.21      720.24    185.11 o 
   2  25   0       14.24       34.95    181.85 o 
   3  25   0      485.15      723.28    299.81 o 
   4  25   0      193.71       52.02    151.70 o 
   5  25   0      102.66      -99.77    145.61 o 
   0  26   0      464.48      460.63    195.69 o 
   1  26   0      123.90       24.93    155.99 o 
   2  26   0        8.96     -171.86    211.25 o 
   3  26   0       16.06      165.25    159.51 o 
   4  26   0       17.59     -278.08    185.50 o 
   1  27   0      137.37      150.20    126.55 o 
   2  27   0        0.82     -231.07    207.48 o 
   3  27   0        0.77      -60.96    159.39 o 
   0  28   0      319.36      269.95    225.04 o 
 -11   1   1        2.35     -211.64    187.91 o 
 -10   1   1       84.44      -65.98    177.95 o 
  -9   1   1      501.74      544.97    244.11 o 
  -8   1   1      292.70      144.10    149.64 o 
  -7   1   1      915.58     1162.15    108.95 o 
  -6   1   1      105.96      289.83    111.55 o 
  -5   1   1     2898.59     2866.33     84.93 o 
  -4   1   1       13.70      -86.73     57.82 o 
  -2   1   1     2359.56     2157.27    116.50 o 
  -1   1   1     1543.25     1687.86     93.08 o 
   0   1   1    18974.14    12634.19   4309.27 o 
   1   1   1    21875.38    22261.75    951.49 o 
   2   1   1       97.55       56.01     95.58 o 
   3   1   1     9590.43    10350.75    377.64 o 
   4   1   1       21.95      120.81     72.79 o 
   5   1   1     3665.48     3820.95    135.82 o 
   6   1   1      310.02      313.25    100.42 o 
   8   1   1      552.38      514.39    152.15 o 
   9   1   1        0.75       77.49    163.84 o 
  10   1   1      101.97     -253.40    169.99 o 
  11   1   1      318.20      154.11    190.46 o 
 -11   2   1      358.19      630.00    240.22 o 
 -10   2   1      487.55      562.39    247.77 o 
  -9   2   1      477.58      438.12    219.37 o 
  -8   2   1     2004.43     1738.52    215.34 o 
  -7   2   1     3946.73     3995.23    224.10 o 
  -6   2   1    13186.41    13705.68    231.24 o 
  -4   2   1    18994.19    19648.45    414.34 o 
  -3   2   1    43828.52    46749.13    562.87 o 
  -2   2   1    25918.12    28893.48   1214.32 o 
  -1   2   1     2147.43     1809.77     93.52 o 
   0   2   1     2428.64     2307.60     86.80 o 
   1   2   1      395.21      404.81     56.15 o 
   3   2   1    12686.37    14114.34    601.28 o 
   4   2   1    26647.20    29004.61    319.31 o 
   5   2   1     4976.22     4998.73    103.67 o 
   6   2   1      275.05      235.76     45.10 o 
   7   2   1    11872.57    12857.75    236.45 o 
   8   2   1     3088.65     3140.95    252.33 o 
   9   2   1      196.16       75.98    149.59 o 
  10   2   1       47.06      -31.34    234.68 o 
  11   2   1        2.01      463.68    271.95 o 
 -11   3   1       23.32      -20.19    243.12 o 
 -10   3   1     1416.48     1544.53    284.73 o 
  -9   3   1     1341.62     1204.92    187.47 o 
  -8   3   1     1808.08     1583.54    210.94 o 
  -7   3   1     8681.73     8639.24    235.73 o 
  -6   3   1     1355.90     1468.37     76.58 o 
  -5   3   1     2578.87     2669.20     95.54 o 
  -4   3   1     5796.27     6330.36    385.18 o 
  -3   3   1      232.37      169.03     46.34 o 
  -2   3   1    13609.48    13997.79    456.12 o 
  -1   3   1    37778.81    41785.49    912.14 o 
   1   3   1    58414.88    43727.51  12147.74 o 
   2   3   1    22324.09    25259.24   2007.57 o 
   3   3   1     5573.28     5373.38    232.97 o 
   4   3   1    27130.22    29782.00    852.51 o 
   5   3   1      867.61      899.50    164.97 o 
   6   3   1       29.43      -95.20     75.30 o 
   7   3   1     2875.50     2950.14    125.62 o 
   8   3   1     2055.48     1955.88    205.67 o 
   9   3   1      393.15      288.21    166.26 o 
  10   3   1      522.84      264.89    189.99 o 
  11   3   1     2079.24     2389.91    343.48 o 
 -11   4   1     1058.23     1097.59    266.20 o 
 -10   4   1       81.19      199.42    233.28 o 
  -9   4   1      637.51      685.89    186.92 o 
  -8   4   1     4164.46     4040.39    290.20 o 
  -7   4   1        2.53      129.74    111.38 o 
  -6   4   1    13389.82    13075.51    165.08 o 
  -5   4   1     2728.66     2777.94    219.76 o 
  -4   4   1    17365.81    19097.57    436.11 o 
  -3   4   1    12309.26    13832.98    377.35 o 
  -2   4   1    11642.36    12708.14    627.39 o 
  -1   4   1    15499.73    16608.67    762.84 o 
   0   4   1     8404.35     4587.70   2577.31 o 
   1   4   1    51535.17    49803.63   1228.03 o 
   2   4   1     1781.96     1675.93     69.12 o 
   3   4   1      626.25     1304.50    257.45 o 
   4   4   1    10165.57    11350.30    333.51 o 
   5   4   1      502.76      494.03    113.55 o 
   6   4   1     2668.24     2425.08    137.16 o 
   7   4   1     1899.55     1768.43    118.63 o 
   8   4   1     2049.68     1804.24    216.92 o 
   9   4   1       55.70      -38.27    136.98 o 
  10   4   1      679.89      500.03    218.07 o 
  11   4   1        0.14      152.76    188.19 o 
 -11   5   1        1.12      290.07    214.75 o 
 -10   5   1      984.49     1046.14    266.95 o 
  -9   5   1       81.54       98.28    160.06 o 
  -8   5   1     2045.99     2093.93    138.55 o 
  -7   5   1     4002.68     3993.06    161.97 o 
  -6   5   1      831.66      925.85     92.97 o 
  -5   5   1    20901.21    21623.31    864.12 o 
  -4   5   1     6833.38     6628.32    211.10 o 
  -3   5   1    25380.01    26745.39    547.43 o 
  -2   5   1    11580.21    12410.73    754.18 o 
  -1   5   1      107.61      137.56     47.01 o 
   0   5   1     3396.92     3257.88     90.13 o 
   1   5   1    70568.68    67451.26   1767.45 o 
   2   5   1     1193.58     1319.69    175.42 o 
   3   5   1     6519.14     5870.81    999.64 o 
   4   5   1     2098.98     2492.04    295.55 o 
   5   5   1      450.24      582.51    114.98 o 
   6   5   1       54.63      -60.94    100.60 o 
   8   5   1      938.61      430.62    177.59 o 
   9   5   1      838.90      514.39    159.35 o 
  10   5   1      257.18      425.12    203.27 o 
  11   5   1      995.87      906.69    253.72 o 
 -11   6   1      462.34      520.72    273.87 o 
 -10   6   1       29.45      -29.41    180.77 o 
  -9   6   1      881.60      951.20    179.99 o 
  -8   6   1     3455.82     3540.82    170.58 o 
  -7   6   1      839.25      858.58    147.02 o 
  -6   6   1     1659.49     1638.42    175.56 o 
  -5   6   1     6103.21     6369.83    191.66 o 
  -4   6   1      378.54      411.48     56.85 o 
  -3   6   1     1264.26     1395.25    158.74 o 
  -2   6   1     4823.26     4795.71    327.08 o 
  -1   6   1     3072.90     2899.82     69.36 o 
   0   6   1     5355.57     2871.66   1838.79 o 
   1   6   1     9794.80     7018.25   1905.38 o 
   2   6   1    28573.63    29622.29   1215.47 o 
   3   6   1      156.55       67.53     40.75 o 
   4   6   1     5890.97     6294.35    202.82 o 
   5   6   1        0.07       43.71     82.24 o 
   6   6   1     1505.12     1347.82    133.50 o 
   7   6   1       17.16       82.92    109.11 o 
   8   6   1      340.97      106.26    108.38 o 
   9   6   1      156.09       80.14    218.11 o 
  10   6   1     1149.58     1215.69    213.11 o 
  11   6   1       85.79       41.11    246.08 o 
 -11   7   1      111.27      113.47    215.17 o 
 -10   7   1       28.13       18.06    180.38 o 
  -9   7   1      116.72      145.55    177.53 o 
  -8   7   1     1418.67     1383.03    150.28 o 
  -7   7   1      127.74       39.96     90.93 o 
  -6   7   1     6264.37     6625.17    190.92 o 
  -5   7   1     1792.60     1943.99    109.41 o 
  -4   7   1     3077.76     3174.69    116.52 o 
  -3   7   1     1204.14     1381.06     77.63 o 
  -2   7   1     9668.12     9296.80    303.00 o 
  -1   7   1      237.96       12.27    158.56 o 
   0   7   1     8703.77     7004.23   2373.35 o 
   1   7   1     9124.84     8829.01    205.79 o 
   2   7   1     2072.22     2123.12    119.32 o 
   3   7   1     2099.29     2134.99    122.25 o 
   4   7   1    10463.32    10649.07    221.76 o 
   5   7   1     3695.09     3868.88    231.87 o 
   6   7   1     4045.46     3958.36    195.83 o 
   7   7   1      615.06      566.44    149.83 o 
   8   7   1      135.23       79.71     93.80 o 
   9   7   1       52.35       33.25    139.37 o 
  10   7   1      186.96      197.76    169.51 o 
  11   7   1       66.80      -25.23    243.60 o 
 -11   8   1        0.04       20.00    215.31 o 
 -10   8   1       34.29       63.68    192.16 o 
  -9   8   1        1.27       19.95    139.17 o 
  -8   8   1      265.21      219.70    106.39 o 
  -7   8   1        2.02      -15.85    106.27 o 
  -6   8   1      165.39      221.36     72.44 o 
  -5   8   1     4495.55     4512.03    183.51 o 
  -4   8   1     1614.12     1780.18     90.66 o 
  -3   8   1    16066.96    16796.25    510.68 o 
  -1   8   1     3703.60     4316.07    268.15 o 
   0   8   1      221.36      194.14     59.42 o 
   1   8   1     1134.59      868.19    183.74 o 
   2   8   1      215.84      457.11    124.43 o 
   3   8   1     3139.14     2898.84    122.29 o 
   4   8   1    12720.27    11838.13    242.37 o 
   5   8   1      384.98      345.58    118.54 o 
   6   8   1     2894.93     2723.38    167.01 o 
   7   8   1     3576.38     3792.85    216.32 o 
   8   8   1      407.70      334.34     93.33 o 
   9   8   1      660.86      439.09    182.10 o 
  10   8   1      265.58      211.44    176.03 o 
  11   8   1      169.16       32.77    166.81 o 
 -11   9   1       71.43      244.16    225.93 o 
 -10   9   1       65.64      227.55    203.16 o 
  -9   9   1      707.30     1011.61    205.84 o 
  -8   9   1      124.01      277.16    110.23 o 
  -7   9   1      669.66      749.33    116.74 o 
  -6   9   1     1870.28     1724.63    151.48 o 
  -5   9   1      392.60      523.56    126.00 o 
  -4   9   1    12168.43    12419.70    335.32 o 
  -3   9   1      378.02      736.56    162.15 o 
  -2   9   1    15666.41    13813.75   1104.32 o 
  -1   9   1     3741.26     4422.50    144.76 o 
   0   9   1     8218.50     7366.02   1382.08 o 
   1   9   1    17331.63    15783.44   2124.36 o 
   2   9   1      474.22      524.64    136.53 o 
   3   9   1    12955.71    12076.63    559.26 o 
   4   9   1     1834.39     1867.91    248.92 o 
   5   9   1      187.61      314.51    106.44 o 
   6   9   1      174.84      264.56    121.06 o 
   7   9   1     2098.86     2159.17    162.02 o 
   8   9   1     2566.42     2522.63    133.00 o 
   9   9   1       59.71      173.16    163.65 o 
  10   9   1      320.89      154.35    200.18 o 
 -10  10   1      249.46      218.18    209.08 o 
  -9  10   1      582.17      473.26    120.37 o 
  -8  10   1     2623.64     2559.10    208.33 o 
  -7  10   1       90.74      175.24     83.51 o 
  -6  10   1     1594.48     1657.96    140.32 o 
  -5  10   1     5164.96     5488.27    363.20 o 
  -4  10   1     6532.42     6971.06    226.39 o 
  -3  10   1    41012.83    42772.91    596.02 o 
  -2  10   1     2285.28     2485.34     98.80 o 
  -1  10   1    26638.54    27170.23    330.29 o 
   0  10   1     6346.64     5381.46    441.68 o 
   1  10   1     8805.06     8386.71    151.97 o 
   2  10   1    13131.72    12249.86    327.90 o 
   3  10   1     1473.95     1546.55     89.13 o 
   4  10   1    12453.03    10993.05   1148.62 o 
   5  10   1     1919.99     2225.14    167.31 o 
   6  10   1      602.64      694.81    145.69 o 
   7  10   1     2061.16     2174.38    180.96 o 
   8  10   1       18.27      155.66    143.83 o 
   9  10   1        2.69       65.84    183.71 o 
  10  10   1       93.14       26.37    207.20 o 
 -10  11   1       49.58     -194.59    278.67 o 
  -9  11   1      545.24      514.86    121.47 o 
  -8  11   1      260.45      391.57    171.39 o 
  -7  11   1     4255.24     4252.38    182.21 o 
  -6  11   1     1303.28     1458.47    150.01 o 
  -5  11   1    13871.59    14360.37    300.78 o 
  -4  11   1    16137.90    16580.97    454.41 o 
  -3  11   1       39.25      118.61     72.77 o 
  -2  11   1    10655.71    10464.26    310.34 o 
  -1  11   1    10962.05    11741.33    229.37 o 
   0  11   1     5059.91     4520.79    361.27 o 
   1  11   1    10528.33     9480.40    972.42 o 
   2  11   1    14924.42    14053.47    595.84 o 
   3  11   1    20259.43    19481.21    994.71 o 
   4  11   1      203.50      121.27     59.83 o 
   5  11   1     7038.05     7925.13    260.80 o 
   6  11   1     5034.56     4862.40    222.94 o 
   7  11   1        8.69      -30.15    126.62 o 
   8  11   1     1976.26     1891.80    174.01 o 
   9  11   1      638.26      576.72    196.63 o 
  10  11   1       34.51      236.93    212.97 o 
 -10  12   1      123.88      -56.39    235.40 o 
  -9  12   1      393.92      373.08    128.55 o 
  -8  12   1     3570.50     3952.97    201.27 o 
  -7  12   1      460.50      557.46     92.58 o 
  -6  12   1     3527.88     3536.93    198.28 o 
  -5  12   1     4302.02     4711.57    200.43 o 
  -4  12   1     2060.16     2116.78    112.33 o 
  -3  12   1      350.34      301.62     69.72 o 
  -2  12   1     1238.75     1093.70     85.65 o 
  -1  12   1    42466.72    42238.59    824.21 o 
   0  12   1    10529.21     7176.48   2534.16 o 
   1  12   1    27513.78    26110.37    324.58 o 
   2  12   1    17184.62    16050.79    377.02 o 
   3  12   1     2131.75     1946.47     97.25 o 
   4  12   1      445.65      376.53     71.14 o 
   5  12   1      234.43      424.78    131.24 o 
   6  12   1      736.56     1164.18    168.77 o 
   7  12   1      719.35      895.25    146.25 o 
   8  12   1     1018.30     1040.51    153.74 o 
   9  12   1     1995.96     2267.42    170.90 o 
  10  12   1      854.15     1165.15    246.32 o 
 -10  13   1      132.36      161.00    264.47 o 
  -9  13   1      490.58      447.56    133.58 o 
  -8  13   1        0.80      231.86    128.33 o 
  -7  13   1     1818.66     2096.09    135.30 o 
  -6  13   1      628.45      744.68    126.93 o 
  -5  13   1     3519.27     3831.31    184.63 o 
  -4  13   1     4202.09     4095.08    130.00 o 
  -3  13   1      337.77      386.53     66.41 o 
  -2  13   1    16599.29    16864.26    897.37 o 
  -1  13   1     8934.81     8882.23    358.09 o 
   0  13   1     4171.23     4079.35    153.32 o 
   1  13   1      329.89      353.94    161.01 o 
   2  13   1     3707.66     3567.91    349.43 o 
   3  13   1     4427.33     4233.98    131.57 o 
   4  13   1      294.78      184.16     61.44 o 
   5  13   1     2967.64     3195.48    252.55 o 
   6  13   1     5027.29     5299.92    287.09 o 
   7  13   1      276.43      218.87    131.20 o 
   8  13   1      107.02      212.22    139.98 o 
   9  13   1       52.92      115.66    111.29 o 
  10  13   1        4.12      -47.59    188.17 o 
 -10  14   1        1.06     -202.59    397.90 o 
  -9  14   1        2.41       98.89    159.12 o 
  -8  14   1      349.12      423.23    114.06 o 
  -7  14   1      195.84      324.51     98.02 o 
  -6  14   1     1024.49     1493.51    170.86 o 
  -5  14   1     3679.11     3396.29    183.70 o 
  -4  14   1      161.44      176.49     72.77 o 
  -3  14   1     1370.44     1271.77     91.68 o 
  -2  14   1      903.64      965.46    111.27 o 
  -1  14   1     5576.59     6246.17    196.17 o 
   0  14   1      382.74      304.86     89.54 o 
   1  14   1     2725.48     2655.19    137.09 o 
   2  14   1     4090.50     3541.82    271.82 o 
   3  14   1     1183.12     1241.24     96.50 o 
   4  14   1      164.00       78.98     82.51 o 
   5  14   1        0.32      -62.42    127.48 o 
   6  14   1      911.74     1186.36    150.81 o 
   7  14   1       49.70      -59.97    131.56 o 
   8  14   1      836.38      647.55    145.61 o 
   9  14   1      877.09      863.55    123.26 o 
  10  14   1      207.47      213.23    306.87 o 
  -9  15   1      292.81      318.12    147.00 o 
  -8  15   1      473.07      623.56    144.57 o 
  -7  15   1        4.24       70.34    161.50 o 
  -6  15   1      694.33      773.01    161.44 o 
  -5  15   1     1399.09     1449.80    140.79 o 
  -4  15   1       17.91       -6.61     63.45 o 
  -3  15   1      334.85      261.44     72.33 o 
  -2  15   1      898.54      804.15     77.44 o 
  -1  15   1      470.71      473.12     79.84 o 
   0  15   1        0.19       47.58     79.93 o 
   1  15   1      280.63       49.59    122.84 o 
   2  15   1        0.60       77.51     65.71 o 
   3  15   1      706.49      669.63     81.41 o 
   4  15   1      106.30       96.80    101.23 o 
   5  15   1      455.13      354.06    128.99 o 
   6  15   1        0.44       39.53    122.98 o 
   7  15   1       12.58     -191.30    127.53 o 
   8  15   1       16.02      -46.32    160.50 o 
   9  15   1       50.81       36.66    102.86 o 
  -9  16   1      248.12      279.52    139.89 o 
  -8  16   1     1237.49     1404.11    162.66 o 
  -7  16   1      144.17      181.78    157.42 o 
  -6  16   1       77.75      150.31    129.35 o 
  -5  16   1      279.00      401.36    124.91 o 
  -4  16   1      186.53      196.73    114.07 o 
  -3  16   1        3.37      -82.81     70.80 o 
  -2  16   1     2365.97     2441.63    273.84 o 
  -1  16   1     1546.23     1163.35    129.82 o 
   0  16   1     1143.07      961.63    107.21 o 
   1  16   1     2143.23     2021.24    128.84 o 
   2  16   1      933.11      983.92    109.48 o 
   3  16   1        3.00     -105.11     70.08 o 
   4  16   1      439.01      270.28    126.23 o 
   5  16   1       14.21        2.80    110.41 o 
   6  16   1      167.41      284.65    114.35 o 
   7  16   1      116.59      111.96    140.32 o 
   8  16   1        6.83      116.67    172.16 o 
   9  16   1      137.07       79.80    114.29 o 
  -9  17   1       21.06      135.19    297.62 o 
  -8  17   1      270.16      351.00    142.86 o 
  -7  17   1     1134.42     1274.92    200.13 o 
  -6  17   1      176.67      287.27    142.94 o 
  -5  17   1     2431.47     2388.98    206.64 o 
  -4  17   1     2872.08     2667.26    204.77 o 
  -3  17   1      625.45      646.00    107.21 o 
  -2  17   1     1365.38     1477.44    160.56 o 
  -1  17   1        2.38      142.60     80.79 o 
   0  17   1      104.80       78.68     76.52 o 
   1  17   1      500.89      539.90     91.86 o 
   2  17   1     3930.22     3926.67    170.84 o 
   3  17   1     1296.98     1168.82    106.97 o 
   4  17   1       30.72      -52.71    135.97 o 
   5  17   1     1355.20     1453.40    166.35 o 
   6  17   1     2944.50     3107.53    224.66 o 
   7  17   1      303.66      247.83    159.87 o 
   8  17   1       39.85      246.34    156.83 o 
   9  17   1      120.41      193.49    146.62 o 
  -8  18   1     1111.79     1223.41    175.28 o 
  -7  18   1       15.21      -15.18    167.64 o 
  -6  18   1     1703.35     1584.17    197.71 o 
  -5  18   1      570.62      639.14    141.07 o 
  -4  18   1     1270.59     1427.42    228.43 o 
  -3  18   1     4859.57     5169.15    219.43 o 
  -2  18   1      676.40      594.29    137.77 o 
  -1  18   1    10077.05    10434.52    289.79 o 
   0  18   1      680.15      592.61    104.24 o 
   1  18   1     1259.28     1255.26    139.63 o 
   2  18   1     2710.87     2842.95    144.91 o 
   3  18   1     1144.40     1136.58    114.34 o 
   4  18   1       99.88      -74.24     93.30 o 
   5  18   1      361.06      506.33    141.44 o 
   6  18   1      202.09       71.95    144.42 o 
   7  18   1       22.63      -19.56    124.65 o 
   8  18   1      163.51      119.91    181.71 o 
  -8  19   1       44.13      -48.89    150.86 o 
  -7  19   1      817.51      830.89    193.01 o 
  -6  19   1      439.38      364.24    150.72 o 
  -5  19   1     1366.81     1461.59    265.38 o 
  -4  19   1     1989.88     1930.19    244.49 o 
  -3  19   1      493.15      556.30    135.89 o 
  -2  19   1     7649.86     7686.36    265.31 o 
  -1  19   1       51.15      383.87    124.74 o 
   0  19   1     4215.52     3976.91    323.05 o 
   1  19   1      352.01      178.53    111.21 o 
   2  19   1      411.66      401.35     98.07 o 
   3  19   1     1798.44     1808.74    239.17 o 
   4  19   1       10.86      -58.38    136.05 o 
   5  19   1     2520.98     2821.06    248.58 o 
   6  19   1     1208.66     1060.95    232.35 o 
   7  19   1        6.41     -106.09    126.14 o 
   8  19   1       55.21       19.96    176.61 o 
  -8  20   1      229.68      268.44    145.85 o 
  -7  20   1      130.05       65.02    150.64 o 
  -6  20   1     1880.31     2039.97    386.98 o 
  -5  20   1     1283.94     1355.35    230.35 o 
  -4  20   1      366.25      423.71    180.09 o 
  -3  20   1     2258.46     2084.24    166.60 o 
  -2  20   1        9.06      142.19    123.73 o 
  -1  20   1     1965.02     1631.83    147.91 o 
   0  20   1      171.03      300.91     92.17 o 
   1  20   1     2461.25     2513.05    180.09 o 
   2  20   1     1555.48     1406.62    157.03 o 
   3  20   1       87.64      127.98    323.77 o 
   4  20   1     2183.46     2600.15    270.65 o 
   5  20   1      556.42      774.79    195.04 o 
   6  20   1       90.36      190.75    135.70 o 
   7  20   1       15.97       12.18    166.65 o 
   8  20   1       14.07       -1.32    140.55 o 
  -7  21   1      341.24      362.51    192.86 o 
  -6  21   1      150.88      156.54    157.39 o 
  -5  21   1        0.23     -135.54    134.62 o 
  -4  21   1       41.25      226.66    176.21 o 
  -3  21   1     1539.53     1392.04    230.40 o 
  -2  21   1     1820.29     1926.48    154.51 o 
  -1  21   1       20.44      120.00    110.72 o 
   0  21   1     1094.34     1076.51    161.43 o 
   1  21   1     3794.72     4189.78    231.51 o 
   2  21   1       57.22       17.61    121.60 o 
   3  21   1       56.48      -36.77    160.46 o 
   4  21   1       24.43       32.16    153.28 o 
   5  21   1        2.53      248.01    161.59 o 
   6  21   1       56.53       75.71    158.15 o 
   7  21   1       62.01     -124.88    166.05 o 
  -7  22   1       71.82      651.41    688.11 o 
  -6  22   1      542.55      342.71    189.91 o 
  -5  22   1      396.15      265.77    191.41 o 
  -4  22   1       30.05       40.81    169.56 o 
  -3  22   1      696.14      652.24    204.17 o 
  -2  22   1      222.15      251.15    158.30 o 
  -1  22   1       64.98      -64.57    113.87 o 
   0  22   1        8.34       69.60    137.34 o 
   1  22   1      400.70      592.08    143.67 o 
   2  22   1       57.81      -73.06    121.07 o 
   3  22   1      458.79      513.24    204.83 o 
   4  22   1      184.25      -79.05    200.38 o 
   5  22   1       10.58      123.08    186.83 o 
   6  22   1        0.16     -186.10    124.52 o 
   7  22   1       32.01        4.46    143.25 o 
  -6  23   1       55.12       43.15    226.55 o 
  -5  23   1      190.34      204.81    159.75 o 
  -4  23   1      224.92      174.55    149.03 o 
  -3  23   1      182.18      180.06    161.21 o 
  -2  23   1      111.26      220.69    129.12 o 
  -1  23   1       88.46      158.89    121.03 o 
   0  23   1       44.43      103.17    141.31 o 
   1  23   1       15.53       81.23    107.11 o 
   2  23   1        0.50      -82.13    118.54 o 
   3  23   1       47.25      -71.45    219.27 o 
   4  23   1       49.99      -39.02    207.15 o 
   5  23   1      107.27       34.86    162.85 o 
   6  23   1       31.51     -161.54    208.05 o 
  -6  24   1      295.71      343.88    240.50 o 
  -5  24   1      209.78       93.78    212.64 o 
  -4  24   1      170.62      138.24    198.32 o 
  -3  24   1      174.38      145.72    191.50 o 
  -2  24   1      170.19      191.77    128.75 o 
  -1  24   1       10.62      116.64    140.88 o 
   0  24   1       19.26       44.73    138.87 o 
   1  24   1      314.46      360.27    176.12 o 
   2  24   1      575.22      623.36    202.30 o 
   3  24   1      120.67       73.82    205.92 o 
   4  24   1      238.89      313.29    197.29 o 
   5  24   1       30.15       37.30    201.68 o 
  -5  25   1      192.01      182.89    191.18 o 
  -4  25   1        1.22      203.27    167.37 o 
  -3  25   1     1266.59     1241.01    255.65 o 
  -2  25   1     1017.36      858.15    146.28 o 
  -1  25   1      140.66      236.78    129.31 o 
   0  25   1      544.98      408.99    156.44 o 
   1  25   1      768.99      696.02    155.93 o 
   2  25   1        1.40       41.43    187.99 o 
   3  25   1      225.90      174.52    326.15 o 
   4  25   1       30.11     -107.16    143.56 o 
   5  25   1       28.38        4.96    205.85 o 
  -4  26   1      376.32       95.01    205.74 o 
  -3  26   1      396.71      323.78    166.21 o 
  -2  26   1       52.43      -12.80    171.35 o 
  -1  26   1      191.92      121.52    113.45 o 
   0  26   1        1.42      -93.65    134.56 o 
   1  26   1      691.61      589.95    167.52 o 
   2  26   1      347.57      145.26    261.67 o 
   3  26   1      270.56      202.20    212.22 o 
   4  26   1      454.89      276.91    192.93 o 
  -3  27   1      626.92      663.56    202.24 o 
  -2  27   1      432.66      469.91    258.41 o 
  -1  27   1        0.54     -177.90    118.60 o 
   0  27   1      769.82      552.21    174.73 o 
   1  27   1      433.23      226.78    165.38 o 
   2  27   1       16.32       64.23    262.68 o 
   3  27   1       43.62      274.62    183.73 o 
   0  28   1        2.93      228.74    152.86 o 
 -11   0   2      770.48      831.18    376.33 o 
 -10   0   2      282.44      517.33    343.21 o 
  -9   0   2     3391.15     3316.71    468.65 o 
  -8   0   2     2568.16     2354.84    269.07 o 
  -7   0   2     2976.41     2733.88    184.74 o 
  -6   0   2    11974.08    12814.43    241.66 o 
  -5   0   2      420.20      825.48    374.66 o 
  -4   0   2    20191.29    22432.54    269.23 o 
  -3   0   2    12988.13    14350.71    526.40 o 
  -2   0   2    75941.47    76556.13   2703.64 o 
  -1   0   2      511.58      456.77    106.11 o 
   0   0   2    24789.58    25740.61    284.25 o 
   1   0   2    18751.18    20287.21    217.39 o 
   2   0   2    73046.45    78160.52   2026.53 o 
   3   0   2     2652.72     3158.76    100.01 o 
   4   0   2    11275.70    11710.54    216.68 o 
   5   0   2     3150.94     3466.01    563.49 o 
   6   0   2        0.95      -58.06    134.60 o 
   7   0   2      258.63      265.44    232.07 o 
   8   0   2      989.89      435.04    261.92 o 
   9   0   2     1153.53      665.60    346.47 o 
  10   0   2      133.20      -87.56    328.66 o 
 -11   1   2       15.58      244.88    187.21 o 
 -10   1   2      723.60      546.85    186.80 o 
  -9   1   2      669.55     1035.21    235.46 o 
  -8   1   2     5685.53     5232.22    240.72 o 
  -7   1   2     1198.99     1185.33     76.05 o 
  -6   1   2     6365.62     6577.15    131.46 o 
  -5   1   2    18479.85    19677.75    195.31 o 
  -4   1   2      159.49      150.44     57.02 o 
  -3   1   2    20288.37    23750.83    430.27 o 
  -1   1   2    13996.17    13156.60    604.03 o 
   0   1   2    10218.27     9742.81   2262.24 o 
   1   1   2     1932.25     1962.36     96.09 o 
   2   1   2    49080.30    56998.29   1029.98 o 
   3   1   2     5623.06     6323.83    275.25 o 
   4   1   2     5606.89     5971.54    174.76 o 
   5   1   2    25112.12    27613.88    340.15 o 
   6   1   2      369.04      374.59     69.78 o 
   7   1   2     5247.26     6249.38    363.59 o 
   8   1   2     3921.93     3668.49    369.93 o 
   9   1   2       33.45       37.08    220.23 o 
  10   1   2      830.92      603.11    227.23 o 
  11   1   2      164.31      455.43    237.50 o 
 -11   2   2      219.82      350.74    249.98 o 
 -10   2   2        6.78      172.77    190.66 o 
  -9   2   2     1057.40      952.75    189.27 o 
  -8   2   2       87.27       72.18    146.86 o 
  -7   2   2     1078.63      923.32     94.21 o 
  -6   2   2      199.08      227.42     58.57 o 
  -5   2   2      127.91      107.55     51.63 o 
  -4   2   2    21480.88    23950.48    571.99 o 
  -3   2   2     1852.14     1652.13    156.71 o 
  -2   2   2    12592.02    13470.85    512.39 o 
  -1   2   2      813.94      742.06    136.01 o 
   1   2   2     6605.48     7277.38    375.10 o 
   2   2   2     2135.95     2657.74    279.03 o 
   3   2   2    32527.70    32971.87    620.56 o 
   4   2   2     6787.33     6426.19    341.01 o 
   5   2   2      249.98      342.49     84.81 o 
   6   2   2     3209.74     3642.00    173.38 o 
   7   2   2     1081.35     1434.05    206.73 o 
   8   2   2      985.30     1229.24    238.21 o 
   9   2   2      255.32       52.41    169.77 o 
  10   2   2        8.38      -96.75    163.33 o 
  11   2   2     1272.23     1465.67    320.84 o 
 -11   3   2        1.06     -144.17    199.33 o 
 -10   3   2      441.51      629.19    249.01 o 
  -9   3   2       54.02      265.36    184.41 o 
  -8   3   2      388.55      453.89    178.85 o 
  -7   3   2      334.88      223.05     99.93 o 
  -6   3   2      880.26      864.00     81.18 o 
  -5   3   2     8108.77     8691.71    365.90 o 
  -3   3   2    18203.56    18829.44    219.09 o 
  -2   3   2    15166.65    15352.79    437.26 o 
  -1   3   2        5.47      -35.96     34.95 o 
   0   3   2     8115.84     7490.50    603.92 o 
   1   3   2     4072.21     3783.51    270.69 o 
   2   3   2       29.35       19.23     46.49 o 
   3   3   2    11203.75    11008.72    871.55 o 
   4   3   2      874.91      959.21    160.04 o 
   5   3   2     1176.21     1193.62    122.62 o 
   6   3   2      150.05      119.10     88.20 o 
   7   3   2      406.58      308.65    163.82 o 
   8   3   2      376.08      545.11    189.96 o 
   9   3   2       27.66       29.56    168.94 o 
  10   3   2      407.21      267.50    244.91 o 
  11   3   2       37.86      147.12    198.03 o 
 -11   4   2        3.29       14.27    214.97 o 
 -10   4   2      312.95      327.98    242.48 o 
  -9   4   2     1152.74     1163.64    199.04 o 
  -8   4   2      480.75      624.99    116.02 o 
  -7   4   2      410.19      321.98     94.66 o 
  -6   4   2       27.11      -38.64     63.34 o 
  -5   4   2      399.98      844.47    229.04 o 
  -4   4   2     1326.51     1419.63     65.37 o 
  -3   4   2    14224.54    15806.76    531.16 o 
  -2   4   2     1931.08     2219.85    192.25 o 
  -1   4   2     2859.80     2771.32    203.66 o 
   0   4   2    17586.38    15760.88   2950.68 o 
   1   4   2    37855.32    38297.82   2612.41 o 
   2   4   2    21374.25    20167.49    444.94 o 
   3   4   2       82.49       97.98     70.45 o 
   4   4   2     1404.48     1265.91    106.21 o 
   5   4   2     4456.67     4593.30    434.83 o 
   6   4   2     3857.37     3598.51    206.75 o 
   7   4   2       17.49     -134.39    101.93 o 
   8   4   2       94.64       64.25    333.18 o 
   9   4   2      201.57       11.56    154.52 o 
  10   4   2        0.16       15.06    278.61 o 
  11   4   2       25.49      265.39    524.85 o 
 -11   5   2       72.30      185.45    255.45 o 
 -10   5   2        6.21      111.89    159.21 o 
  -9   5   2       76.79      229.92    178.04 o 
  -8   5   2     1648.65     1732.29    189.74 o 
  -7   5   2      276.50      187.78     94.37 o 
  -6   5   2     7659.53     8019.64    143.61 o 
  -5   5   2    11596.79    11961.02    274.53 o 
  -4   5   2       67.14      196.22     72.93 o 
  -3   5   2    23875.25    23439.90    202.00 o 
  -2   5   2     5268.17     5434.99    254.61 o 
  -1   5   2     5205.37     6061.68    266.46 o 
   0   5   2       22.72       67.25     52.07 o 
   2   5   2     5825.93     6454.20    479.32 o 
   3   5   2     5580.07     5314.25    153.99 o 
   4   5   2     2274.68     2264.18    128.26 o 
   5   5   2      356.23      262.60     96.84 o 
   6   5   2      695.66      532.66    121.67 o 
   7   5   2      822.55      766.81    138.37 o 
   8   5   2     2903.84     2661.76    289.02 o 
   9   5   2      395.00      399.15    193.54 o 
  10   5   2      252.13       80.27    190.84 o 
  11   5   2       62.41      128.41    312.48 o 
 -11   6   2      524.72      453.77    246.62 o 
 -10   6   2      937.03      889.25    227.03 o 
  -9   6   2     3081.68     2908.64    251.44 o 
  -8   6   2       73.36      370.10    154.37 o 
  -7   6   2     3257.55     3496.72    162.63 o 
  -6   6   2      202.35      293.03     82.55 o 
  -5   6   2     4934.19     5015.48    138.17 o 
  -4   6   2    22640.24    24091.18   1299.47 o 
  -3   6   2     3575.83     3595.31     84.48 o 
  -2   6   2    32189.78    34002.93   1212.81 o 
  -1   6   2      766.66     1016.29    196.61 o 
   0   6   2      774.55      631.27     65.31 o 
   2   6   2      699.27      667.00    147.20 o 
   3   6   2    12879.22    11335.00   1588.30 o 
   4   6   2     8766.27     8514.62    541.83 o 
   5   6   2      734.25      766.97    191.48 o 
   6   6   2      103.66       76.77    101.58 o 
   7   6   2     1194.41      997.28    219.75 o 
   8   6   2      378.65      427.74    320.51 o 
   9   6   2      932.68      910.14    189.71 o 
  10   6   2       61.57      163.75    154.92 o 
  11   6   2      870.17      333.83    322.39 o 
 -11   7   2      545.20      281.99    304.58 o 
 -10   7   2      591.83      608.29    197.15 o 
  -9   7   2      249.75      345.40    179.47 o 
  -8   7   2     4207.40     4558.24    286.55 o 
  -7   7   2     2511.63     2578.41    231.72 o 
  -6   7   2     8243.02     8751.65    397.68 o 
  -5   7   2     5254.59     5588.03    340.41 o 
  -4   7   2      867.04      850.17     62.93 o 
  -3   7   2    13155.96    14152.59    386.10 o 
  -2   7   2      106.85       99.73     63.51 o 
  -1   7   2    35510.45    36413.16   1163.17 o 
   0   7   2     1167.75     1071.63     71.95 o 
   1   7   2     2448.22     2201.97    307.38 o 
   2   7   2    20776.98    18561.47    609.23 o 
   3   7   2       33.17       66.44     50.08 o 
   4   7   2     1387.76     1416.13    198.07 o 
   5   7   2     5698.78     5888.68    202.58 o 
   6   7   2       44.81      -30.74     93.99 o 
   7   7   2     1766.65     1927.18    173.61 o 
   8   7   2     3977.01     4338.74    345.63 o 
   9   7   2      233.55      222.17    189.07 o 
  10   7   2      468.53      433.57    195.91 o 
  11   7   2      480.27      655.42    271.02 o 
 -11   8   2      814.72      501.49    208.76 o 
 -10   8   2      171.87      196.54    200.29 o 
  -9   8   2     1351.52     1411.35    203.18 o 
  -8   8   2       48.60      377.78    153.48 o 
  -7   8   2    11551.76    12104.56    338.81 o 
  -6   8   2     2000.64     2033.74    128.02 o 
  -5   8   2    11783.79    11857.91    242.07 o 
  -4   8   2    18717.48    21548.61    861.22 o 
  -3   8   2     2081.91     2149.51     95.93 o 
  -2   8   2     2388.17     2592.85    176.68 o 
  -1   8   2    17920.28    18937.40    337.94 o 
   0   8   2     5197.40     3914.66   1283.07 o 
   1   8   2    15749.89    15555.77    522.39 o 
   2   8   2      326.58      481.70     55.37 o 
   3   8   2     1712.75     1540.95    161.98 o 
   4   8   2    10986.61    12346.08    567.87 o 
   5   8   2     1027.65     1086.05    131.87 o 
   6   8   2     1219.70     1163.55    134.40 o 
   7   8   2     1234.49      945.98    144.43 o 
   8   8   2        3.48       10.94    108.66 o 
   9   8   2      984.13      731.90    177.64 o 
  10   8   2       22.97      253.43    194.83 o 
  11   8   2      503.59      349.68    199.45 o 
 -11   9   2      634.85      673.84    505.03 o 
 -10   9   2      998.54      733.71    197.49 o 
  -9   9   2       25.91       78.40    117.65 o 
  -8   9   2     5145.62     5471.10    213.18 o 
  -7   9   2     5305.83     5332.05    246.21 o 
  -6   9   2     2561.63     2531.44    134.42 o 
  -5   9   2     1982.10     2335.59    140.38 o 
  -3   9   2     1827.31     2054.77     99.55 o 
  -2   9   2      521.03      520.67     65.56 o 
  -1   9   2    14403.57    14888.37    239.32 o 
   0   9   2    33445.85    32228.30   1063.25 o 
   1   9   2     1478.56     1423.53     81.41 o 
   2   9   2    11047.57    10176.24    242.98 o 
   3   9   2     1005.44      754.09     86.53 o 
   4   9   2     2661.91     2471.47    241.35 o 
   5   9   2     1145.53      865.08    120.46 o 
   6   9   2      113.83      102.13    103.75 o 
   7   9   2      300.39      430.76    129.49 o 
   8   9   2      233.85      103.05    137.26 o 
   9   9   2      285.10      392.46    197.10 o 
  10   9   2     1468.92     1286.75    225.27 o 
 -10  10   2       26.94     -120.41    220.04 o 
  -9  10   2        0.56        7.89    107.66 o 
  -8  10   2       67.98       82.29    103.34 o 
  -7  10   2     2391.16     2419.53    156.88 o 
  -6  10   2      857.93      770.99    105.36 o 
  -5  10   2     1709.00     1700.64     82.89 o 
  -4  10   2     9603.29    10395.47    306.88 o 
  -3  10   2        6.58       38.48     66.06 o 
  -2  10   2     1730.03     1614.42    139.04 o 
  -1  10   2       44.16       92.89     64.35 o 
   0  10   2       58.79       20.46     92.99 o 
   1  10   2     1493.02     1225.58    217.38 o 
   2  10   2     1979.07     2011.14    195.64 o 
   3  10   2     6521.74     6321.68    230.35 o 
   4  10   2       29.89      -50.81     54.35 o 
   5  10   2     1908.99     1904.46    160.38 o 
   6  10   2     1532.45     1786.10    169.34 o 
   7  10   2     2727.05     2394.57    272.35 o 
   8  10   2        0.39       17.85    114.19 o 
   9  10   2      558.79      700.58    212.95 o 
  10  10   2      180.49      313.26    171.03 o 
 -10  11   2      113.82     -133.07    279.02 o 
  -9  11   2      139.83      135.33    213.87 o 
  -8  11   2      167.81      260.45     93.27 o 
  -7  11   2      207.22      271.77    110.92 o 
  -6  11   2      485.29      441.30    104.95 o 
  -5  11   2       56.37       70.23    107.86 o 
  -4  11   2      135.91      156.07     71.88 o 
  -3  11   2       62.60       54.12     63.88 o 
  -2  11   2      324.59      118.37     90.66 o 
  -1  11   2       41.79      -42.03     64.66 o 
   0  11   2      385.59      142.97    104.08 o 
   1  11   2      270.40       50.14     81.62 o 
   2  11   2     5196.64     4874.46    266.54 o 
   3  11   2      174.92      329.26     92.96 o 
   4  11   2       53.31       25.93     65.15 o 
   5  11   2      529.67      576.36    197.82 o 
   6  11   2      971.68     1292.37    174.08 o 
   7  11   2      330.68      161.27    148.35 o 
   8  11   2      313.33      314.11    132.07 o 
   9  11   2      723.80      454.19    177.29 o 
  10  11   2       34.40       40.46    194.00 o 
 -10  12   2        5.52     -162.80    284.28 o 
  -9  12   2      232.25      192.96    133.81 o 
  -8  12   2      167.68      191.04    136.80 o 
  -7  12   2      805.58      980.05    133.44 o 
  -6  12   2      422.39      406.00     89.51 o 
  -5  12   2     1062.32     1062.53    132.64 o 
  -4  12   2      843.03      845.01     83.95 o 
  -3  12   2      369.17      189.03     63.82 o 
  -2  12   2     1223.73     1285.48     89.85 o 
  -1  12   2      759.79      662.59    113.17 o 
   0  12   2     2923.77     3058.77    196.92 o 
   1  12   2      875.19      755.46     90.88 o 
   2  12   2       34.14       18.92     56.45 o 
   3  12   2     1709.77     1554.33     92.95 o 
   4  12   2     1748.63     1609.19    132.69 o 
   5  12   2      518.04      415.20    111.02 o 
   6  12   2      135.25      107.34    125.61 o 
   7  12   2       46.13       74.59    138.09 o 
   8  12   2       18.22      -37.94    125.90 o 
   9  12   2        0.30      135.78    162.34 o 
  10  12   2        4.66      276.46    198.99 o 
 -10  13   2      388.02      555.36    336.15 o 
  -9  13   2      162.27       94.32    133.83 o 
  -8  13   2     3784.20     4025.27    356.51 o 
  -7  13   2     1560.74     1604.22    161.73 o 
  -6  13   2      361.29      378.64     82.54 o 
  -5  13   2      100.23      240.64    112.03 o 
  -4  13   2      602.70      722.52    113.13 o 
  -3  13   2     1399.03     1343.73     95.41 o 
  -2  13   2      201.96      186.38     82.02 o 
  -1  13   2    10130.76     8776.65    786.62 o 
   0  13   2     4422.63     4107.49    341.44 o 
   1  13   2     1236.24      989.70    172.37 o 
   2  13   2     5217.79     5264.40    205.52 o 
   3  13   2      558.82      667.84     87.71 o 
   4  13   2        4.49     -121.00     80.67 o 
   5  13   2      360.80      325.92    113.74 o 
   6  13   2       70.53      264.34    145.36 o 
   7  13   2      131.08      158.83    122.46 o 
   8  13   2      872.06      869.10    156.22 o 
   9  13   2        3.07      199.46    163.34 o 
  10  13   2      394.14      547.71    220.55 o 
 -10  14   2       11.63     -103.70    310.55 o 
  -9  14   2      573.59      744.81    164.00 o 
  -8  14   2      189.78      391.68    138.68 o 
  -7  14   2     5280.80     5579.33    702.61 o 
  -6  14   2      236.34      404.28    108.98 o 
  -5  14   2     9198.18     8761.42    338.72 o 
  -4  14   2    12142.92    12978.89    587.18 o 
  -3  14   2     1390.38     1452.47    102.09 o 
  -2  14   2     2375.02     2262.47    110.15 o 
  -1  14   2     5155.25     4997.79    183.05 o 
   0  14   2      174.49      234.66     90.16 o 
   1  14   2       37.57      -72.29    140.93 o 
   2  14   2     2716.96     2565.43    130.17 o 
   3  14   2     6688.40     6381.23    453.99 o 
   4  14   2        7.77     -143.14     95.43 o 
   5  14   2        0.97     -131.19    117.70 o 
   6  14   2     1503.66     1829.19    180.26 o 
   7  14   2     4066.46     4041.99    243.21 o 
   8  14   2        9.74     -187.17    131.71 o 
   9  14   2      765.08      685.49    154.64 o 
  -9  15   2      147.53       92.54    138.01 o 
  -8  15   2     2319.20     2435.99    203.57 o 
  -7  15   2      725.49     1021.78    161.31 o 
  -6  15   2     1890.57     2032.63    151.00 o 
  -5  15   2     3581.76     3922.76    242.00 o 
  -4  15   2     1651.96     1607.67    136.34 o 
  -3  15   2     3271.37     3240.41    134.25 o 
  -2  15   2      618.80      528.78     79.15 o 
  -1  15   2    10135.39     9728.14    459.11 o 
   0  15   2     6287.49     4738.86    977.10 o 
   1  15   2     3203.27     2802.60    141.57 o 
   2  15   2     4733.55     4388.64    184.92 o 
   3  15   2     1911.56     1828.94    161.80 o 
   4  15   2      101.09      -47.06    118.65 o 
   5  15   2      249.66      262.32    116.13 o 
   6  15   2      166.82      261.07    125.00 o 
   7  15   2       34.61      156.98    141.90 o 
   8  15   2        8.67       -5.42    135.42 o 
   9  15   2       52.46      -21.21    137.16 o 
  -9  16   2     1215.71     1483.39    330.48 o 
  -8  16   2      100.55      281.70    142.25 o 
  -7  16   2     3088.84     3341.74    212.77 o 
  -6  16   2      885.61      935.08    203.95 o 
  -5  16   2     1123.86     1154.64    178.25 o 
  -4  16   2     7002.18     6743.44    209.29 o 
  -3  16   2      434.15      494.64    103.63 o 
  -2  16   2     7587.53     7275.97    224.41 o 
  -1  16   2      808.57      891.46    115.30 o 
   0  16   2     3766.72     3043.07    292.08 o 
   1  16   2      233.80      135.15     79.67 o 
   2  16   2       14.26       42.51    117.47 o 
   3  16   2       80.17      -10.81     72.39 o 
   4  16   2      793.10      648.86    186.73 o 
   5  16   2      166.03      185.38    128.32 o 
   6  16   2     1837.62     1881.56    195.58 o 
   7  16   2      890.33      656.98    152.84 o 
   8  16   2        0.11     -100.24    127.81 o 
   9  16   2      530.63      538.66    164.51 o 
  -9  17   2       56.56      219.39    299.77 o 
  -8  17   2      215.46      288.66    119.53 o 
  -7  17   2      130.49      318.29    142.88 o 
  -6  17   2     1895.99     2098.80    224.31 o 
  -5  17   2     1234.62      960.36    209.51 o 
  -4  17   2       85.54      222.61    258.16 o 
  -3  17   2     3004.75     2962.50    174.71 o 
  -2  17   2       78.89      174.26    104.73 o 
  -1  17   2      778.28      546.26    103.09 o 
   0  17   2     1025.27     1144.06    111.40 o 
   1  17   2      616.80      508.61    103.05 o 
   2  17   2       26.58      146.71     83.78 o 
   3  17   2      288.94      236.39     85.54 o 
   4  17   2       96.74       55.77    114.09 o 
   5  17   2     1108.02      854.25    135.78 o 
   6  17   2      232.46      185.72    146.34 o 
   7  17   2      108.17       91.63    198.91 o 
   8  17   2       23.59      -88.49    138.46 o 
   9  17   2       44.05      104.05    179.29 o 
  -8  18   2       13.28       79.71    143.82 o 
  -7  18   2      693.12      761.44    157.49 o 
  -6  18   2      136.05      150.28    156.84 o 
  -5  18   2      130.20      184.79    136.52 o 
  -4  18   2      266.11      529.64    197.80 o 
  -3  18   2      206.15      132.70    103.96 o 
  -2  18   2     2910.66     2898.79    177.76 o 
  -1  18   2       79.57       19.45     89.53 o 
   0  18   2     1661.65     1530.43    137.98 o 
   1  18   2      732.69      818.24    129.97 o 
   2  18   2     1017.66     1108.86    118.18 o 
   3  18   2      258.24      151.67    132.78 o 
   4  18   2      375.47      253.88    120.81 o 
   5  18   2       46.38       20.18    123.92 o 
   6  18   2      150.85      269.63    151.01 o 
   7  18   2       64.47      -99.40    152.57 o 
   8  18   2       13.66     -213.22    164.91 o 
  -8  19   2      173.84      211.39    145.71 o 
  -7  19   2      834.85     1158.83    172.91 o 
  -6  19   2      905.59     1270.34    214.25 o 
  -5  19   2       27.89      178.83    160.18 o 
  -4  19   2       61.59      -56.82    175.24 o 
  -3  19   2        4.86       14.85     99.79 o 
  -2  19   2        6.39       -2.61     98.71 o 
  -1  19   2     1034.93      932.04    122.85 o 
   0  19   2     2403.22     2180.33    160.83 o 
   1  19   2      791.33      620.37    138.95 o 
   2  19   2      200.80      258.22    106.24 o 
   3  19   2     1458.56     1278.32    162.49 o 
   4  19   2      442.39      545.43    124.57 o 
   5  19   2       15.86       37.72    119.06 o 
   6  19   2       63.40     -179.23    158.69 o 
   7  19   2      300.85      146.59    141.01 o 
   8  19   2       33.81      109.24    263.47 o 
  -8  20   2       50.41       48.21    139.17 o 
  -7  20   2      164.69      236.09    143.30 o 
  -6  20   2      147.47      127.45    158.89 o 
  -5  20   2      168.16      232.19    153.78 o 
  -4  20   2     2034.38     1807.31    288.02 o 
  -3  20   2     1054.44     1197.32    139.85 o 
  -2  20   2      952.51      946.28    141.23 o 
  -1  20   2        2.80        6.52    106.92 o 
   0  20   2       14.39      -28.10     94.77 o 
   1  20   2        2.94      -12.25    125.46 o 
   2  20   2       53.06      159.18     98.15 o 
   3  20   2      430.98      466.88    134.74 o 
   4  20   2      185.22      137.02    124.05 o 
   5  20   2      232.35      330.46    140.92 o 
   6  20   2     1276.55     1415.45    293.00 o 
   7  20   2      221.49      206.72    153.91 o 
   8  20   2        0.01     -160.56    168.30 o 
  -7  21   2      144.43      291.83    140.87 o 
  -6  21   2      190.30      261.10    186.28 o 
  -5  21   2      366.33      447.73    218.78 o 
  -4  21   2        1.22      296.88    182.00 o 
  -3  21   2     2650.81     2463.07    188.68 o 
  -2  21   2      105.70      183.79    112.62 o 
  -1  21   2     1567.96     1421.25    143.35 o 
   0  21   2      906.40      738.95    157.27 o 
   1  21   2       65.05      137.13    106.35 o 
   2  21   2     2591.43     2724.91    154.18 o 
   3  21   2     1709.66     1431.75    218.30 o 
   4  21   2      174.11      379.73    215.76 o 
   5  21   2     1123.69     1424.23    309.58 o 
   6  21   2      194.11      168.03    175.84 o 
   7  21   2      141.27      -74.29    138.36 o 
  -7  22   2      557.81      717.03    484.96 o 
  -6  22   2      795.14      777.75    134.90 o 
  -5  22   2        6.86      245.55    280.99 o 
  -4  22   2      871.61      915.01    212.28 o 
  -3  22   2       94.06       79.56    149.94 o 
  -2  22   2     1833.99     1960.31    171.47 o 
  -1  22   2      717.22      790.36    152.96 o 
   0  22   2      262.34       15.49    131.38 o 
   1  22   2     2358.10     2410.43    176.70 o 
   2  22   2      956.80     1180.24    154.89 o 
   3  22   2      115.54       74.02    150.03 o 
   4  22   2       65.64      -42.14    191.88 o 
   5  22   2      195.73      314.41    229.32 o 
   6  22   2      298.59      224.11    185.05 o 
   7  22   2      168.47       22.32    156.44 o 
  -6  23   2     1856.84     2157.82    204.71 o 
  -5  23   2     2166.53     2069.62    332.80 o 
  -4  23   2       37.84       39.81    175.62 o 
  -3  23   2     1729.12     1483.51    243.54 o 
  -2  23   2     1819.89     2116.97    188.88 o 
  -1  23   2      168.37      244.98    143.59 o 
   0  23   2      311.66      141.01    115.98 o 
   1  23   2      592.58      620.58    156.12 o 
   2  23   2     1068.46     1067.55    196.65 o 
   3  23   2        9.05       56.20    152.80 o 
   4  23   2      907.03     1489.28    255.01 o 
   5  23   2      730.95      976.56    220.57 o 
   6  23   2      431.64      346.67    180.47 o 
  -6  24   2      550.27     1026.63    178.86 o 
  -5  24   2       11.79      247.30    219.84 o 
  -4  24   2       48.57      179.85    203.01 o 
  -3  24   2      448.91      611.17    186.20 o 
  -2  24   2      731.34      702.42    135.53 o 
  -1  24   2      697.81      755.43    155.24 o 
   0  24   2      816.14      911.55    172.17 o 
   1  24   2     2458.67     2388.02    221.27 o 
   2  24   2      596.67      619.44    176.17 o 
   3  24   2        3.19      -46.38    145.83 o 
   4  24   2        0.72       89.12    208.75 o 
   5  24   2       34.34       38.73    175.61 o 
  -5  25   2      504.25      506.91    198.84 o 
  -4  25   2       24.25       -7.38    146.39 o 
  -3  25   2      304.58      403.76    201.37 o 
  -2  25   2      601.67      513.64    143.50 o 
  -1  25   2       27.10       -9.78    114.83 o 
   0  25   2        4.47      -72.81    132.94 o 
   1  25   2      273.18      375.28    137.17 o 
   2  25   2      266.23      444.43    249.88 o 
   3  25   2       63.87       81.63    151.77 o 
   4  25   2       80.43      281.15    226.55 o 
   5  25   2      361.86      157.98    231.03 o 
  -4  26   2       72.85      -27.87    167.56 o 
  -3  26   2        7.21      219.44    176.90 o 
  -2  26   2       11.55      135.98    232.32 o 
  -1  26   2        0.23      -11.09    141.26 o 
   0  26   2       11.09     -160.60    110.87 o 
   1  26   2       32.17      136.21    130.43 o 
   2  26   2        0.11     -257.66    215.76 o 
   3  26   2        6.83       69.35    207.54 o 
   4  26   2        0.97       44.33    221.45 o 
  -3  27   2       28.19       88.46    235.71 o 
  -2  27   2       79.11      -43.40    164.33 o 
  -1  27   2        3.48      -75.12    142.01 o 
   0  27   2        5.30       15.95    144.55 o 
   1  27   2       35.08       65.48    229.31 o 
   2  27   2       27.70       85.05    242.86 o 
 -11   1   3      638.75      757.49    240.45 o 
 -10   1   3        0.93       -9.32    164.88 o 
  -9   1   3     1379.71     1392.91    239.16 o 
  -8   1   3     2096.98     1698.70    167.06 o 
  -6   1   3       42.38       -2.54     64.05 o 
  -5   1   3       92.93        0.45     54.07 o 
  -4   1   3     1995.14     2043.57     80.43 o 
  -3   1   3     2088.63     2230.89     89.33 o 
  -2   1   3    19041.48    20302.86    260.05 o 
  -1   1   3      729.63      674.23    244.19 o 
   0   1   3      378.16      233.83     86.39 o 
   1   1   3     3137.43     3121.27    492.27 o 
   2   1   3       19.76       -2.99     39.32 o 
   3   1   3     3860.45     4007.01    107.73 o 
   4   1   3      134.63      -21.35    100.24 o 
   5   1   3       51.86       39.23     54.93 o 
   6   1   3        0.51      135.65    109.77 o 
   7   1   3      594.62      765.39    231.25 o 
   8   1   3       57.07      223.37    233.97 o 
   9   1   3      606.12      556.07    209.37 o 
  10   1   3      122.15        3.59    236.56 o 
  11   1   3       68.68      176.18    260.34 o 
 -11   2   3       27.79       78.55    356.26 o 
 -10   2   3      318.63      250.28    195.99 o 
  -9   2   3      449.89      714.50    194.22 o 
  -8   2   3     3427.53     3056.43    228.26 o 
  -7   2   3       66.81      -11.59     59.72 o 
  -6   2   3     7995.77     8040.68    145.89 o 
  -5   2   3    14294.44    15696.10    184.06 o 
  -4   2   3     1352.92     1475.69     83.83 o 
  -3   2   3    33280.00    35422.73    523.04 o 
  -2   2   3     2743.00     2494.97    243.71 o 
  -1   2   3    46441.03    49849.41   1489.42 o 
   0   2   3     5816.43     5417.35    790.95 o 
   1   2   3    11688.62    11166.86    126.71 o 
   2   2   3       19.28       -5.14     37.81 o 
   3   2   3     3125.53     3478.09    108.15 o 
   4   2   3     5010.27     5281.91    179.40 o 
   5   2   3     7827.24     8414.87    207.91 o 
   6   2   3     7888.84     8128.83    268.62 o 
   7   2   3       36.74       37.29    155.01 o 
   8   2   3     3149.26     2735.45    595.10 o 
   9   2   3     1152.16     1193.03    385.74 o 
  10   2   3       23.96      -61.39    232.23 o 
  11   2   3      293.23      117.12    216.41 o 
 -11   3   3     2148.38     2115.58    300.59 o 
 -10   3   3       25.37      -26.93    220.17 o 
  -9   3   3     5697.71     6231.05    333.27 o 
  -8   3   3     5012.45     5069.04    189.02 o 
  -7   3   3       66.99       22.85     72.35 o 
  -6   3   3    13651.13    14419.42    234.49 o 
  -5   3   3     2146.52     2743.42    216.28 o 
  -4   3   3    21106.19    22603.35    434.63 o 
  -3   3   3     3051.29     2896.16    108.89 o 
  -2   3   3    14424.98    15694.04    228.54 o 
  -1   3   3    47665.59    49983.87   2066.85 o 
   0   3   3     3604.06     3674.69    145.46 o 
   1   3   3     8271.82     7229.42    168.00 o 
   2   3   3    28056.68    26520.97   1042.70 o 
   3   3   3      166.27      282.25    232.99 o 
   4   3   3     4320.23     4168.91    142.71 o 
   5   3   3     5641.70     5911.51    306.41 o 
   6   3   3       83.31      229.68     98.89 o 
   7   3   3     1710.43     2097.68    417.47 o 
   8   3   3      787.95      626.94    254.27 o 
   9   3   3     1557.11     1574.40    253.12 o 
  10   3   3      536.36      308.38    482.08 o 
  11   3   3      487.79      315.59    229.65 o 
 -11   4   3       55.34      163.66    243.45 o 
 -10   4   3     1949.98     1869.45    242.49 o 
  -9   4   3       65.62      270.68    193.20 o 
  -8   4   3     7027.57     7198.44    220.68 o 
  -7   4   3     6688.05     7335.49    421.47 o 
  -6   4   3     2486.75     2468.56    156.37 o 
  -5   4   3    24792.77    25634.88    445.86 o 
  -4   4   3     2057.96     2104.63     74.23 o 
  -2   4   3     6779.59     7445.44    106.41 o 
  -1   4   3     3622.38     3685.57     98.60 o 
   0   4   3    22665.29    21565.06   1015.44 o 
   1   4   3    27243.36    26783.34   1890.12 o 
   2   4   3     6308.89     6468.92    270.51 o 
   3   4   3     9964.50    10842.54    479.40 o 
   4   4   3     1397.98     1449.68    113.49 o 
   5   4   3     3409.07     3203.75    204.92 o 
   6   4   3     6913.19     6966.27    222.74 o 
   7   4   3      521.44      456.83    217.79 o 
   8   4   3     3220.41     2654.59    649.67 o 
   9   4   3      918.01      948.84    234.51 o 
  10   4   3      574.38      637.63    260.25 o 
  11   4   3     1270.52     1297.12    314.64 o 
 -10   5   3       15.21      261.91    176.82 o 
  -9   5   3     2353.16     2353.85    257.05 o 
  -8   5   3     1064.51     1314.40    131.76 o 
  -7   5   3     5674.77     6144.51    340.39 o 
  -6   5   3     4695.14     4634.02    227.60 o 
  -5   5   3     4194.62     4351.63    112.00 o 
  -4   5   3     3309.06     3519.16     92.79 o 
  -3   5   3    17484.46    17761.17    827.93 o 
  -2   5   3    17454.50    17842.75    659.12 o 
  -1   5   3    40504.42    42529.10   2315.67 o 
   0   5   3     9049.58     8398.40    634.54 o 
   1   5   3      261.92      247.89     50.70 o 
   2   5   3      911.08      917.31     69.87 o 
   4   5   3     3429.94     3440.56    147.39 o 
   5   5   3     3877.93     3909.41    174.88 o 
   6   5   3      929.52      963.18    119.36 o 
   7   5   3     2744.81     2817.38    214.82 o 
   8   5   3      951.74     1057.89    232.49 o 
   9   5   3      271.95      337.16    183.41 o 
  10   5   3      104.04       21.31    154.77 o 
  11   5   3       33.20      101.97    215.07 o 
 -11   6   3      379.83      338.01    250.54 o 
 -10   6   3     2577.07     2559.70    270.21 o 
  -9   6   3      527.91      327.82    172.78 o 
  -8   6   3     5130.35     5277.03    202.59 o 
  -7   6   3     2248.96     2351.48    177.11 o 
  -6   6   3      239.46      165.68     61.45 o 
  -5   6   3       57.10      143.79     80.90 o 
  -4   6   3     2495.61     2604.94     93.38 o 
  -3   6   3    19006.90    19600.20    328.23 o 
  -2   6   3     2620.04     2561.41     91.08 o 
  -1   6   3    34335.06    27214.07   8120.97 o 
   0   6   3     2439.09     2180.27    320.19 o 
   1   6   3     4055.21     4483.39    272.84 o 
   2   6   3        1.03       17.34     31.34 o 
   3   6   3     1733.66     1403.97    150.02 o 
   4   6   3     3436.25     3167.30    145.42 o 
   5   6   3       16.05     -109.33    112.46 o 
   6   6   3      298.40      160.28    100.00 o 
   7   6   3       24.86     -159.78    130.91 o 
   8   6   3      697.96      628.06    240.05 o 
   9   6   3        1.88       21.48    194.70 o 
  10   6   3      483.12      232.64    172.70 o 
  11   6   3      884.11      304.40    334.05 o 
 -11   7   3      275.07      155.33    221.74 o 
 -10   7   3      503.24      501.19    189.87 o 
  -9   7   3      111.77       85.52    162.16 o 
  -8   7   3      657.18      843.59    177.69 o 
  -7   7   3     2967.41     2860.55    155.46 o 
  -6   7   3      465.16      467.84    148.83 o 
  -5   7   3     1968.01     1798.62     91.74 o 
  -4   7   3    14913.16    15724.57    549.20 o 
  -3   7   3     7868.27     8069.18    213.46 o 
  -2   7   3       73.07       -4.84     91.88 o 
  -1   7   3     2181.24     2381.23    299.42 o 
   0   7   3      826.32      463.68    155.86 o 
   1   7   3      222.59      163.02     71.35 o 
   2   7   3      368.44      339.63     38.60 o 
   3   7   3     2861.25     2664.58    113.42 o 
   4   7   3      893.29      978.85    115.89 o 
   5   7   3     1855.94     1701.71    132.20 o 
   6   7   3        6.22     -140.75     93.83 o 
   7   7   3     1015.55      971.08    171.04 o 
   8   7   3     1905.85     1939.72    249.25 o 
   9   7   3       38.20        7.05    217.47 o 
  10   7   3       39.40     -123.86    160.94 o 
  11   7   3      194.23       52.94    209.13 o 
 -11   8   3      247.34      285.71    284.17 o 
 -10   8   3      582.12      418.16    191.69 o 
  -9   8   3      249.55      288.64    138.62 o 
  -8   8   3       68.57      241.78    114.39 o 
  -7   8   3       47.77       72.69    100.06 o 
  -6   8   3      760.19      804.59    104.68 o 
  -5   8   3      788.09      704.33     77.28 o 
  -4   8   3     3758.58     3389.95    202.37 o 
  -3   8   3      433.44      459.14     61.90 o 
  -2   8   3     2394.36     1968.31    220.34 o 
  -1   8   3       11.41      -50.52     33.68 o 
   0   8   3      645.46      447.58    140.90 o 
   1   8   3     3876.65     3963.55    648.36 o 
   2   8   3        7.40      -11.18     34.13 o 
   3   8   3     4643.20     4706.84    161.76 o 
   4   8   3      620.06      594.84    111.07 o 
   5   8   3      505.29      335.96     99.10 o 
   6   8   3     1498.40     1414.84    143.71 o 
   7   8   3        5.24      103.81    148.23 o 
   8   8   3      635.48      587.52    199.63 o 
   9   8   3      449.39      114.83    223.26 o 
  10   8   3        1.15      101.60    154.97 o 
 -11   9   3      230.37      167.71    287.11 o 
 -10   9   3        0.58      170.79    267.66 o 
  -9   9   3     1676.61     1695.06    150.92 o 
  -8   9   3      560.67      565.03    111.02 o 
  -7   9   3       17.90      237.41     89.84 o 
  -6   9   3        5.03       47.69     89.91 o 
  -5   9   3       91.05      118.45     63.91 o 
  -4   9   3     3684.02     3545.29    183.91 o 
  -3   9   3     5122.00     5186.32    195.52 o 
  -2   9   3     4247.99     4069.02    191.14 o 
  -1   9   3     6379.22     6160.55    481.72 o 
   0   9   3     1709.56      972.94    263.03 o 
   1   9   3     1299.71     1162.21     53.91 o 
   2   9   3     4517.94     4090.34    203.05 o 
   3   9   3     1272.86     1387.00    155.35 o 
   4   9   3     8006.51     7985.11    352.22 o 
   5   9   3     1218.57     1247.35    141.44 o 
   7   9   3     1239.85      985.84    148.93 o 
   8   9   3        8.62      -55.12    122.03 o 
   9   9   3      554.95      437.85    185.08 o 
  10   9   3       42.74       76.62    176.63 o 
 -10  10   3      672.95      932.62    307.70 o 
  -9  10   3       45.31        3.20    108.70 o 
  -8  10   3     2224.20     2116.36    148.34 o 
  -7  10   3     2876.94     2986.95    183.05 o 
  -6  10   3       14.12      -11.80     89.66 o 
  -5  10   3     2689.93     2609.55    105.79 o 
  -4  10   3     1873.50     2108.80     97.39 o 
  -3  10   3      140.25       74.89     51.65 o 
  -2  10   3     3199.20     2389.59    319.96 o 
  -1  10   3       69.19      -20.37     81.53 o 
   0  10   3     6615.76     6457.87    168.36 o 
   1  10   3     8289.10     6497.90    653.42 o 
   2  10   3     1300.33     1226.56     89.83 o 
   3  10   3    17815.29    17519.11    488.55 o 
   4  10   3     1034.36      820.23    108.64 o 
   5  10   3      892.95     1094.84    128.71 o 
   6  10   3     2963.35     2926.33    185.63 o 
   7  10   3       21.79      176.36    116.53 o 
   8  10   3     3164.68     3331.07    221.36 o 
   9  10   3      516.98      544.68    232.60 o 
  10  10   3     1256.04     1170.27    223.76 o 
 -10  11   3      161.18       11.81    284.73 o 
  -9  11   3      504.16      453.98    189.44 o 
  -8  11   3       84.26       28.42    114.95 o 
  -7  11   3     2269.90     2635.13    190.29 o 
  -6  11   3     2733.27     2785.55    149.78 o 
  -5  11   3     4073.67     3735.24    126.17 o 
  -4  11   3    11717.33    12443.75    265.56 o 
  -3  11   3    22566.20    24863.26    609.88 o 
  -2  11   3     1597.99     1618.27    203.23 o 
  -1  11   3    19370.28    16416.06   1924.08 o 
   0  11   3     5452.73     4669.08    493.04 o 
   1  11   3        5.41      -97.02     64.68 o 
   2  11   3       20.86       13.79     63.74 o 
   3  11   3     2093.66     2253.91     82.66 o 
   4  11   3    11684.49    11863.10    278.74 o 
   5  11   3     2152.96     2274.96    165.28 o 
   6  11   3     3676.24     3954.37    212.51 o 
   7  11   3     6589.27     6211.63    527.17 o 
   8  11   3      954.42      733.58    144.76 o 
   9  11   3     1154.16     1254.07    266.59 o 
  10  11   3      616.24     1130.13    245.88 o 
 -10  12   3     1098.99      868.74    364.91 o 
  -9  12   3      538.69      499.45    215.35 o 
  -8  12   3      647.60      469.47    135.66 o 
  -7  12   3     5717.86     5484.75    242.17 o 
  -6  12   3       74.17      150.76     89.48 o 
  -5  12   3     1783.57     1921.92    102.30 o 
  -4  12   3     1258.79     1267.64     83.56 o 
  -3  12   3       64.71       15.07     75.45 o 
  -2  12   3       32.72     -128.94     85.96 o 
  -1  12   3      908.47      639.19     99.10 o 
   0  12   3    21827.15    19622.01    325.48 o 
   1  12   3    14737.78    15143.66    537.16 o 
   2  12   3     1895.58     1628.62    168.28 o 
   3  12   3    17686.66    17323.77    523.56 o 
   4  12   3     5188.13     5010.77    195.01 o 
   5  12   3       41.40       -4.46    108.58 o 
   6  12   3     2732.00     2802.93    205.86 o 
   7  12   3       14.33      168.93    157.07 o 
   8  12   3     1578.86     1412.43    177.94 o 
   9  12   3       19.78      226.78    192.05 o 
  10  12   3      920.01     1117.12    258.23 o 
 -10  13   3        0.41      -44.25    311.98 o 
  -9  13   3      102.81      122.55    126.70 o 
  -8  13   3       22.70       57.51    122.24 o 
  -7  13   3      564.88      537.31    132.32 o 
  -6  13   3     6522.97     6831.38    256.09 o 
  -5  13   3      274.23      227.23     89.45 o 
  -4  13   3     3572.92     3491.37    182.92 o 
  -3  13   3     1958.73     1704.13    139.60 o 
  -2  13   3     1726.70     1554.96     91.23 o 
  -1  13   3      309.80      154.36     76.95 o 
   0  13   3     4046.94     3914.24    157.46 o 
   1  13   3      276.49      211.84     87.89 o 
   2  13   3      557.47      496.93     67.59 o 
   3  13   3     2110.15     1979.23    101.70 o 
   4  13   3     1475.37     1279.18    128.05 o 
   5  13   3     1045.86      828.25    156.55 o 
   6  13   3     1289.15     1197.60    168.52 o 
   7  13   3     3437.72     3701.14    255.42 o 
   8  13   3       21.72       20.06    135.07 o 
   9  13   3     1297.29     1358.94    233.62 o 
  10  13   3      558.37      422.51    213.16 o 
 -10  14   3      340.05      351.28    125.81 o 
  -9  14   3      162.71      147.01    127.45 o 
  -8  14   3       72.76       44.62    122.06 o 
  -7  14   3       71.86      115.33    116.99 o 
  -6  14   3      303.87      344.07    128.52 o 
  -5  14   3     1863.31     1831.88    136.47 o 
  -4  14   3      100.52      157.00     93.35 o 
  -3  14   3      725.18      791.63    100.63 o 
  -2  14   3     1566.42     1572.10    113.11 o 
  -1  14   3      651.41      483.35    201.91 o 
   0  14   3      431.35      289.21     83.73 o 
   1  14   3     4941.35     4706.59    165.65 o 
   2  14   3       41.41       32.00     60.51 o 
   3  14   3     1430.86     1188.88    106.17 o 
   4  14   3       84.04       50.45     96.40 o 
   5  14   3      137.73       75.62    108.77 o 
   6  14   3     2187.38     2477.36    190.10 o 
   7  14   3        8.98       67.44    139.60 o 
   8  14   3      128.43      173.13    152.30 o 
   9  14   3       32.79       15.28    201.25 o 
  -9  15   3       65.09       44.05    126.60 o 
  -8  15   3       89.94      -12.04    100.70 o 
  -7  15   3      220.77      148.49    107.31 o 
  -6  15   3       11.53        7.55     90.75 o 
  -5  15   3     1562.46     1678.54    136.27 o 
  -4  15   3      262.31      406.01     97.24 o 
  -3  15   3       10.59       10.16     88.77 o 
  -2  15   3      859.37      933.33    123.14 o 
  -1  15   3      340.92      217.26     87.14 o 
   0  15   3      883.13      899.55    108.94 o 
   1  15   3      556.17      513.92     90.04 o 
   2  15   3     2127.70     2119.18    100.81 o 
   3  15   3     1603.07     1365.11     92.28 o 
   4  15   3       20.07     -126.21     92.98 o 
   5  15   3      258.37      221.95    108.04 o 
   6  15   3        0.07      -71.49    130.52 o 
   7  15   3      106.48      301.10    143.21 o 
   8  15   3      433.62      240.64    148.76 o 
   9  15   3      248.75      244.73    148.93 o 
  -9  16   3       54.39       95.09    145.19 o 
  -8  16   3      563.73      666.70    161.99 o 
  -7  16   3     2115.69     2508.77    452.22 o 
  -6  16   3       67.90       55.02    114.28 o 
  -5  16   3      398.16      343.90     96.98 o 
  -4  16   3      385.19      467.20    116.48 o 
  -3  16   3       50.88      108.04    109.24 o 
  -2  16   3      847.96      820.88    117.20 o 
  -1  16   3     1747.33     1675.84    129.79 o 
   0  16   3     6885.37     6816.68    216.17 o 
   1  16   3     2007.55     2167.45    137.50 o 
   2  16   3     1051.58     1005.13    105.28 o 
   3  16   3     2599.54     2355.06    116.68 o 
   4  16   3     2256.26     2043.78    275.11 o 
   5  16   3     1616.33     1596.60    159.29 o 
   6  16   3       58.41       83.73    131.65 o 
   7  16   3       10.00      308.60    160.16 o 
   8  16   3      218.50      327.60    145.80 o 
   9  16   3        9.94       84.26    145.43 o 
  -9  17   3      243.87      210.16    237.70 o 
  -8  17   3        5.11       37.53    106.36 o 
  -7  17   3      623.40      630.78    129.95 o 
  -6  17   3     1323.54     1395.70    155.68 o 
  -5  17   3      322.50      364.03    110.90 o 
  -4  17   3     6562.94     7579.35    303.80 o 
  -3  17   3     1788.10     2034.28    166.94 o 
  -2  17   3      327.26      346.73    107.42 o 
  -1  17   3     1071.02     1049.03    126.78 o 
   0  17   3       79.32      238.05     95.57 o 
   1  17   3       25.12        6.09     77.48 o 
   2  17   3       40.93        8.60     74.69 o 
   3  17   3      631.26      584.84    118.90 o 
   4  17   3     1222.00     1131.06    135.22 o 
   5  17   3      183.86      167.24    124.98 o 
   6  17   3      547.22      631.85    160.86 o 
   7  17   3     2266.89     2130.22    272.72 o 
   8  17   3      461.69      415.58    142.38 o 
   9  17   3       41.21       81.23    184.42 o 
  -8  18   3      979.01     1018.61    304.54 o 
  -7  18   3      532.38      589.46    152.88 o 
  -6  18   3       14.61       12.18     99.99 o 
  -5  18   3      990.13      943.61    181.59 o 
  -4  18   3      143.65      237.95    168.61 o 
  -3  18   3     4161.08     4401.97    216.91 o 
  -2  18   3      261.41      300.48    119.84 o 
  -1  18   3      988.76      770.40    205.69 o 
   0  18   3      998.48      782.88    110.72 o 
   1  18   3      777.36      675.56    133.77 o 
   2  18   3      163.08      124.72     91.34 o 
   3  18   3     2330.72     1999.62    213.70 o 
   4  18   3      593.52      278.85    106.44 o 
   5  18   3      373.43      372.10    131.89 o 
   6  18   3      405.09      352.12    129.86 o 
   7  18   3        5.49      121.50    133.91 o 
   8  18   3      313.59      319.51    164.36 o 
  -8  19   3      113.63      151.03    137.98 o 
  -7  19   3     1174.54     1074.19    273.59 o 
  -6  19   3     1814.93     2167.94    389.23 o 
  -5  19   3       68.43      123.09    114.84 o 
  -4  19   3     2647.71     2926.11    280.73 o 
  -3  19   3     2366.81     2279.30    169.19 o 
  -2  19   3     1661.09     1510.46    144.77 o 
  -1  19   3      311.76      199.28    113.47 o 
   0  19   3       68.56      -23.69     89.42 o 
   1  19   3      941.03      803.61    130.56 o 
   2  19   3      917.38      927.35    117.16 o 
   3  19   3      603.75      733.76    220.40 o 
   4  19   3      932.77     1107.06    148.90 o 
   5  19   3       73.83      158.14    116.80 o 
   6  19   3      289.50      408.18    157.50 o 
   7  19   3      560.30      520.00    198.50 o 
   8  19   3       36.37      194.49    164.51 o 
  -8  20   3      215.54      335.38    153.75 o 
  -7  20   3       39.63      164.15    173.16 o 
  -6  20   3      780.48      974.09    166.34 o 
  -5  20   3     1130.25     1298.01    160.18 o 
  -4  20   3        1.08      132.95    190.01 o 
  -3  20   3     2390.10     2228.52    170.19 o 
  -2  20   3     2414.29     2509.97    174.34 o 
  -1  20   3      471.98      550.96    107.47 o 
   0  20   3      121.80       59.47    100.83 o 
   1  20   3        0.69      -63.76     92.20 o 
   2  20   3      132.77       94.01     92.34 o 
   3  20   3      490.30      543.26    163.16 o 
   4  20   3        0.85      133.17    149.06 o 
   5  20   3     1899.85     1852.35    264.68 o 
   6  20   3     1619.16     1356.37    215.84 o 
   7  20   3      199.83      394.05    188.63 o 
  -7  21   3      175.15      215.27    172.77 o 
  -6  21   3      798.50      868.29    373.69 o 
  -5  21   3       60.50      129.83    180.86 o 
  -4  21   3      211.15      169.45    144.95 o 
  -3  21   3       68.13      124.49    111.07 o 
  -2  21   3      112.98      154.29    106.43 o 
  -1  21   3      575.26      485.75    124.21 o 
   0  21   3      184.56       77.15    105.46 o 
   1  21   3     1765.11     1621.56    224.67 o 
   2  21   3     1527.72     1674.28    176.37 o 
   3  21   3      830.87      792.83    160.03 o 
   4  21   3       23.65      -79.78    209.24 o 
   5  21   3       62.12      311.85    248.88 o 
   6  21   3       32.27      129.37    184.93 o 
   7  21   3        0.09       43.01    174.81 o 
  -7  22   3       10.30     -135.23    284.76 o 
  -6  22   3      382.22      295.77    142.94 o 
  -5  22   3      563.44      486.52    118.07 o 
  -4  22   3        6.52       50.82    150.40 o 
  -3  22   3       70.84      -10.67    106.01 o 
  -2  22   3      483.90      459.24    140.24 o 
  -1  22   3     1448.00     1438.71    155.36 o 
   0  22   3      537.29      358.29    131.58 o 
   1  22   3       98.90       84.08    129.82 o 
   2  22   3       62.27       59.75    159.38 o 
   3  22   3       31.80       35.12    157.05 o 
   4  22   3      595.47      473.67    256.66 o 
   5  22   3      270.72      534.53    226.25 o 
   6  22   3      391.51      431.09    225.74 o 
  -6  23   3       46.93       91.57    161.51 o 
  -5  23   3       45.85       -7.90    117.00 o 
  -4  23   3      330.64      340.67    237.71 o 
  -3  23   3      249.53      239.57    156.59 o 
  -2  23   3        5.76        2.15    107.58 o 
  -1  23   3      258.86      484.11    156.33 o 
   0  23   3       69.22      102.50    117.34 o 
   1  23   3        1.31       23.85    108.21 o 
   2  23   3      212.74      197.63    154.51 o 
   3  23   3        2.64      120.50    151.86 o 
   4  23   3        4.16     -102.31    194.81 o 
   5  23   3        1.80       45.63    188.34 o 
   6  23   3       53.58      -66.59    226.47 o 
  -5  24   3      300.16      514.35    144.79 o 
  -4  24   3       33.84      -26.51     93.24 o 
  -3  24   3        8.12      146.45    186.17 o 
  -2  24   3      410.28      265.04    135.30 o 
  -1  24   3       58.73       13.27    102.08 o 
   0  24   3       54.27      -30.38    188.29 o 
   1  24   3       31.46      113.11    139.41 o 
   2  24   3       56.91      -17.53    174.83 o 
   3  24   3       70.55      108.90    198.70 o 
   4  24   3        0.26     -110.98    196.22 o 
   5  24   3      101.03      139.60    180.34 o 
  -5  25   3       43.87       72.31    107.77 o 
  -4  25   3        2.89     -160.18    121.44 o 
  -3  25   3       35.72      -59.08    190.17 o 
  -2  25   3      708.68      655.22    172.75 o 
  -1  25   3      491.68      522.21    170.03 o 
   0  25   3       76.86      -48.38    141.38 o 
   1  25   3      933.66      753.61    173.20 o 
   2  25   3     1209.18     1124.20    230.17 o 
   3  25   3      207.45      133.83    202.17 o 
   4  25   3        7.74     -125.77    175.51 o 
  -4  26   3        2.38      -98.40    114.44 o 
  -3  26   3      641.73      478.16    209.18 o 
  -2  26   3      974.03     1037.16    290.27 o 
  -1  26   3       57.05       12.43    118.58 o 
   0  26   3       55.68      -88.32     96.15 o 
   1  26   3       82.04      141.25    168.34 o 
   2  26   3      117.44       99.85    232.82 o 
   3  26   3       11.96     -117.74    193.46 o 
  -2  27   3      277.99      489.98    257.91 o 
  -1  27   3      143.87      178.95    149.94 o 
   0  27   3      131.95       29.85    146.44 o 
   1  27   3      654.97      502.27    258.41 o 
   2  27   3      428.87      343.71    208.49 o 
 -11   0   4     1512.54     1776.27    433.28 o 
 -10   0   4        6.19     -290.53    285.51 o 
  -9   0   4     3412.68     2634.80    376.33 o 
  -8   0   4     7490.72     6752.99    385.78 o 
  -7   0   4     3856.00     3809.96    165.57 o 
  -6   0   4     8184.71     7931.90    206.34 o 
  -5   0   4     3073.75     3709.10    591.22 o 
  -4   0   4     4233.69     4524.06    145.93 o 
  -3   0   4    28498.17    27781.88   1142.28 o 
  -2   0   4     2337.35     2566.03     93.58 o 
  -1   0   4    14307.42    15721.48    546.55 o 
   1   0   4    28953.85    26829.46    551.07 o 
   2   0   4    40027.98    45950.73    421.10 o 
   3   0   4    31681.65    35046.60   1142.91 o 
   4   0   4        0.55      -91.46     70.00 o 
   5   0   4     7344.79     7422.68    215.01 o 
   6   0   4     2355.79     2690.75    371.56 o 
   7   0   4     6189.15     7435.49    526.86 o 
   8   0   4     3418.90     3506.88    409.95 o 
   9   0   4     2054.78     2221.84    427.51 o 
  11   0   4      298.35       -2.51    257.66 o 
 -11   1   4      255.82      531.12    226.00 o 
 -10   1   4      221.23      134.33    213.37 o 
  -9   1   4       33.05       46.05    205.85 o 
  -8   1   4      267.19      452.95    142.86 o 
  -7   1   4     1118.63     1128.11     78.98 o 
  -6   1   4       38.11      -30.84     53.70 o 
  -5   1   4    13801.86    14476.10    201.40 o 
  -4   1   4     2767.27     3048.58    228.88 o 
  -3   1   4     2418.84     2403.87     71.25 o 
  -2   1   4       22.15        7.06     30.86 o 
  -1   1   4     6945.66     7763.50    212.97 o 
   0   1   4    11926.99     9547.04   2769.40 o 
   1   1   4    15412.28    13805.71   1090.03 o 
   2   1   4        0.66       95.88     68.44 o 
   4   1   4     6084.16     6183.11    164.12 o 
   5   1   4     2043.41     2044.67    119.63 o 
   6   1   4    13490.08    13892.69    273.75 o 
   7   1   4     3090.05     3748.31    319.66 o 
   8   1   4     1988.16     2044.68    290.53 o 
   9   1   4     3763.50     3815.76    350.55 o 
  10   1   4      225.55       63.34    201.34 o 
  11   1   4     1004.79     1215.33    304.33 o 
 -11   2   4      532.58      594.07    275.60 o 
 -10   2   4       83.89      176.01    219.29 o 
  -9   2   4     1676.12     1487.19    216.96 o 
  -8   2   4      300.56      225.94    104.79 o 
  -7   2   4        2.54      -76.90     60.08 o 
  -6   2   4      911.01      980.68     76.10 o 
  -5   2   4      820.55     1056.42    157.31 o 
  -4   2   4      710.99      997.16     95.97 o 
  -3   2   4    16159.06    16346.14    303.42 o 
  -2   2   4     8260.99     8019.64    295.36 o 
  -1   2   4    16262.55    17822.78    836.72 o 
   0   2   4    73195.51    70631.84   1620.52 o 
   1   2   4    34783.37    32972.95   2479.64 o 
   2   2   4     6246.11     5600.26    231.87 o 
   3   2   4    17297.53    18012.63    246.58 o 
   4   2   4       10.71      -24.41     44.62 o 
   5   2   4     7410.52     7314.61    321.99 o 
   6   2   4        1.68       95.32     89.20 o 
   7   2   4     6246.10     5584.53    324.56 o 
   8   2   4     2792.50     3114.96    329.69 o 
   9   2   4      750.61      482.38    237.91 o 
  10   2   4      873.85      925.37    297.93 o 
  11   2   4       94.39      220.69    221.05 o 
 -11   3   4       36.47      314.82    232.12 o 
 -10   3   4      544.34      479.73    194.61 o 
  -9   3   4      501.52      477.51    175.41 o 
  -8   3   4       45.57        5.07     90.22 o 
  -7   3   4       66.94        4.58     75.64 o 
  -6   3   4       15.57       10.38    111.25 o 
  -5   3   4     6644.34     6740.86    154.04 o 
  -4   3   4       70.25       47.95     60.83 o 
  -3   3   4      842.75      751.18     51.53 o 
  -2   3   4     4348.21     4248.47    219.73 o 
  -1   3   4     8338.33     7925.63   2585.43 o 
   0   3   4    18307.34    17489.27    470.32 o 
   1   3   4      209.08      170.69     36.72 o 
   2   3   4      209.87      197.75     70.22 o 
   3   3   4     1803.04     1789.15     67.54 o 
   4   3   4     1430.17     1362.20     68.30 o 
   5   3   4      193.01      201.30     90.93 o 
   6   3   4     2861.81     2456.08    152.11 o 
   7   3   4       34.32      125.40    175.10 o 
   8   3   4      827.13     1156.32    264.23 o 
   9   3   4      415.66      566.32    298.18 o 
  10   3   4      159.56       40.60    196.37 o 
  11   3   4      217.10       90.20    209.62 o 
 -11   4   4      179.99      212.05    233.82 o 
 -10   4   4       55.16      330.59    181.05 o 
  -9   4   4      670.73      894.90    191.41 o 
  -8   4   4     3135.18     2985.71    310.74 o 
  -7   4   4     4072.40     4187.30    254.93 o 
  -6   4   4      497.53      570.34     86.06 o 
  -5   4   4     1341.13     1477.69     77.66 o 
  -4   4   4      180.41      279.21    123.06 o 
  -3   4   4      926.71     1128.73     68.92 o 
  -2   4   4    18565.88    18530.64    498.06 o 
  -1   4   4     1595.91     1711.75    137.06 o 
   0   4   4     1931.22     2029.30    351.25 o 
   2   4   4       30.88       -9.38     58.19 o 
   3   4   4     1863.23     1703.59     61.04 o 
   4   4   4       72.20      -85.98     78.86 o 
   5   4   4     1119.22     1010.35    111.53 o 
   6   4   4        6.16       26.00     90.37 o 
   7   4   4      437.01      100.91    212.63 o 
   8   4   4      276.94      243.62    195.53 o 
   9   4   4       34.38       48.83    230.80 o 
  10   4   4      130.71     -161.20    185.82 o 
  11   4   4        0.51      -20.99    249.84 o 
 -11   5   4      864.49      959.53    271.69 o 
 -10   5   4        8.16      190.78    167.07 o 
  -9   5   4        6.00      318.16    195.98 o 
  -8   5   4      813.27      944.59    191.53 o 
  -7   5   4      111.72      350.69    144.67 o 
  -6   5   4     2572.09     2454.14    108.67 o 
  -5   5   4    13904.79    14715.88    376.89 o 
  -4   5   4    10433.77    10567.13    214.30 o 
  -3   5   4      137.95      406.66    139.41 o 
  -2   5   4     2845.75     2898.89     73.97 o 
  -1   5   4      739.46      707.30    313.13 o 
   0   5   4      597.78      716.16     53.02 o 
   1   5   4      270.32      180.67     39.52 o 
   2   5   4     2418.30     2254.06    144.34 o 
   3   5   4      884.30      790.00     46.48 o 
   4   5   4      109.37     -109.38     82.94 o 
   5   5   4     1963.02     1702.66    125.97 o 
   6   5   4     3317.83     3503.03    196.96 o 
   7   5   4     1348.27     1391.28    167.44 o 
   8   5   4       34.67       74.93    180.66 o 
   9   5   4      507.07       78.14    372.82 o 
  10   5   4       44.50      -57.06    166.31 o 
  11   5   4       18.30       83.18    220.16 o 
 -11   6   4     1184.22      878.71    676.39 o 
 -10   6   4      189.37      382.92    169.60 o 
  -9   6   4     2186.37     2318.77    249.59 o 
  -8   6   4     8118.70     8919.43    255.35 o 
  -7   6   4      110.38      205.95    161.21 o 
  -6   6   4      183.81      239.65     85.03 o 
  -5   6   4       21.29      -27.85     54.98 o 
  -4   6   4      272.74      138.51     63.59 o 
  -3   6   4     2714.33     2631.24     97.37 o 
  -2   6   4     2551.30     2406.61    119.21 o 
  -1   6   4    12710.74    12744.38    309.31 o 
   0   6   4    40251.99    33981.00   3673.98 o 
   1   6   4       21.31      -56.17     37.44 o 
   2   6   4       60.92      -13.84     34.62 o 
   3   6   4     2388.42     2103.45    169.22 o 
   4   6   4     1022.55     1009.70    162.71 o 
   5   6   4     4122.30     4319.30    180.31 o 
   6   6   4      287.96      247.60    106.63 o 
   7   6   4     7107.24     7372.26    258.90 o 
   8   6   4      315.32      244.64    165.92 o 
   9   6   4      113.88     -142.66    153.44 o 
  10   6   4      683.67      358.50    223.37 o 
  11   6   4       15.23       25.38    246.68 o 
 -11   7   4      164.71      429.11    236.03 o 
 -10   7   4     1285.26     1146.76    207.20 o 
  -9   7   4     1779.90     1775.43    151.73 o 
  -8   7   4     3385.35     3902.02    239.22 o 
  -7   7   4     4480.20     4459.12    187.98 o 
  -6   7   4      489.77      493.18     75.11 o 
  -5   7   4     9860.89     9845.23    206.63 o 
  -4   7   4    20913.70    21817.50    409.72 o 
  -3   7   4       80.99      113.79     71.51 o 
  -2   7   4    27128.00    28094.02    773.24 o 
  -1   7   4     6284.89     6442.67    318.10 o 
   0   7   4    13804.75    11439.25   1552.20 o 
   1   7   4     2101.96     1460.89    272.75 o 
   2   7   4     2980.89     2813.57    443.06 o 
   4   7   4    19297.58    18744.67    717.18 o 
   5   7   4     1461.36     1355.68    125.79 o 
   6   7   4     6997.16     7352.10    251.86 o 
   7   7   4      758.05      804.66    146.77 o 
   8   7   4     1499.21     1266.36    252.51 o 
   9   7   4      962.35      758.03    334.30 o 
  10   7   4       94.17      -23.31    198.15 o 
 -11   8   4     1178.33     1471.99    331.36 o 
 -10   8   4      411.76      362.68    206.35 o 
  -9   8   4      542.42      668.47    121.44 o 
  -8   8   4     1222.25     1651.83    193.74 o 
  -7   8   4      847.87      888.92    108.03 o 
  -6   8   4     2078.33     1964.45    116.86 o 
  -5   8   4      349.60      193.76     70.36 o 
  -4   8   4     1743.49     1696.00     90.68 o 
  -3   8   4    11680.87    12160.39    419.98 o 
  -2   8   4     6504.11     6234.57    169.47 o 
  -1   8   4    15995.49    17753.13    796.47 o 
   0   8   4     1024.65     1057.15     59.53 o 
   1   8   4      231.23      166.84     44.28 o 
   2   8   4      198.55      178.77     43.41 o 
   3   8   4    10177.02     9865.72    444.98 o 
   4   8   4     9623.71     9820.73    247.08 o 
   5   8   4     9724.15     9115.88    382.35 o 
   6   8   4      327.61      365.22    124.39 o 
   7   8   4     5683.00     4975.61    687.48 o 
   8   8   4     1388.62     1025.26    202.20 o 
   9   8   4        6.84       -2.69    182.82 o 
  10   8   4      892.88      532.42    359.52 o 
 -10   9   4     2630.52     3295.92    395.69 o 
  -9   9   4     2349.98     2465.36    193.04 o 
  -8   9   4      519.45      275.06    121.91 o 
  -7   9   4     5278.85     5539.65    202.14 o 
  -6   9   4     2856.54     2990.03    154.50 o 
  -5   9   4       73.78      -24.01     66.05 o 
  -4   9   4      330.91      311.68     64.90 o 
  -3   9   4        2.62       -9.93     49.37 o 
  -2   9   4       28.81       46.59     89.34 o 
  -1   9   4     2012.99     1971.93     81.73 o 
   0   9   4     6473.18     6609.18    151.71 o 
   1   9   4     7976.66     7874.24    411.70 o 
   2   9   4     6800.98     7174.88    341.44 o 
   3   9   4     5916.81     6005.91    269.20 o 
   4   9   4    12187.76    11247.18    261.02 o 
   5   9   4        1.69       63.69     75.21 o 
   6   9   4      918.52      846.16    137.11 o 
   7   9   4      438.82      497.19    252.19 o 
   8   9   4      931.68     1230.02    249.15 o 
   9   9   4      633.56      736.19    240.36 o 
  10   9   4      402.31      -32.62    239.09 o 
 -10  10   4      159.15       78.06    205.40 o 
  -9  10   4      122.10       22.10    121.06 o 
  -8  10   4       42.10      -73.21    103.26 o 
  -7  10   4     2269.46     2243.80    184.23 o 
  -6  10   4     3808.11     3953.16    173.99 o 
  -5  10   4       94.43       -1.25     57.78 o 
  -4  10   4     8966.71     9022.90    411.59 o 
  -3  10   4     8782.48     8728.59    353.07 o 
  -2  10   4    11441.57    12888.48    327.36 o 
  -1  10   4      683.52      501.62     79.12 o 
   0  10   4     8335.59     8356.38    246.62 o 
   1  10   4      905.21      947.12     66.26 o 
   2  10   4      618.25      564.25     57.95 o 
   3  10   4     2639.85     2191.59    179.18 o 
   4  10   4      923.55      809.93    102.73 o 
   5  10   4      965.65     1040.82    135.24 o 
   6  10   4       82.97      190.04    114.09 o 
   7  10   4     2480.94     2162.91    407.86 o 
   8  10   4      661.69      761.11    208.37 o 
   9  10   4       89.63       37.20    190.92 o 
  10  10   4      333.43      392.29    191.21 o 
 -10  11   4      105.88      113.00    287.12 o 
  -9  11   4      617.04      460.31    124.31 o 
  -8  11   4      340.53      432.49    123.17 o 
  -7  11   4        4.83      -81.62    108.23 o 
  -6  11   4      132.32      124.68    117.24 o 
  -5  11   4      874.49      795.81     88.84 o 
  -4  11   4      431.16      307.54     73.31 o 
  -3  11   4     4946.31     4868.65    131.92 o 
  -2  11   4        4.05      -19.77     55.18 o 
  -1  11   4      428.37      385.83    124.59 o 
   0  11   4      202.80       93.92    119.67 o 
   1  11   4     7385.21     5860.45    951.26 o 
   2  11   4       64.51        8.41     43.65 o 
   3  11   4       59.41        8.98     45.59 o 
   4  11   4        1.23      -55.22    117.21 o 
   5  11   4       86.41      248.23    113.11 o 
   6  11   4        4.44      -52.50    122.94 o 
   7  11   4       15.25      -42.65    130.35 o 
   8  11   4      235.40      478.81    146.15 o 
   9  11   4        5.96       72.75    213.95 o 
  10  11   4       13.67      173.18    208.20 o 
 -10  12   4       24.56      115.12    285.65 o 
  -9  12   4      305.37      386.67    132.43 o 
  -8  12   4      101.62       73.88     94.88 o 
  -7  12   4       46.88       21.54     90.81 o 
  -6  12   4      399.65      508.83    129.02 o 
  -5  12   4        5.20      -61.59     77.70 o 
  -4  12   4      466.99      258.12     76.32 o 
  -3  12   4      878.94      858.09     83.18 o 
  -2  12   4        1.10      -73.68     49.12 o 
  -1  12   4     3144.24     3119.87    137.07 o 
   0  12   4     2942.10     2850.18    119.96 o 
   1  12   4        2.63      -43.36     76.64 o 
   2  12   4     1583.41     1604.57    114.32 o 
   3  12   4      193.56       93.87     52.44 o 
   4  12   4      548.69      510.46    103.73 o 
   5  12   4        1.13       89.07    204.78 o 
   6  12   4      161.70      226.77    135.38 o 
   7  12   4      389.76      433.02    141.39 o 
   8  12   4      367.92      557.08    166.65 o 
   9  12   4       16.96      331.39    206.87 o 
  10  12   4       36.10      150.10    234.77 o 
 -10  13   4      635.64      706.14    157.41 o 
  -9  13   4      673.83      685.57    153.84 o 
  -8  13   4      951.94      944.36    134.36 o 
  -7  13   4     2517.14     2537.64    247.67 o 
  -6  13   4      259.27      357.92    109.00 o 
  -5  13   4     1357.98     1326.40    116.11 o 
  -4  13   4      888.83     1048.70    104.69 o 
  -3  13   4     2225.23     2201.10    121.55 o 
  -2  13   4      181.13       93.50     65.00 o 
  -1  13   4      990.98      857.54     72.60 o 
   0  13   4     2324.23     2375.74    101.30 o 
   1  13   4     9742.87     9884.77    238.67 o 
   2  13   4       71.76      -29.79     51.98 o 
   3  13   4     3788.02     3577.47    153.86 o 
   4  13   4     3672.49     3113.40    162.94 o 
   5  13   4     1314.87     1446.96    155.68 o 
   6  13   4      362.08      371.49    131.77 o 
   7  13   4      272.90      193.02    139.16 o 
   8  13   4      191.64      256.47    169.79 o 
   9  13   4       82.22     -152.32    242.80 o 
  -9  14   4      125.52      311.15    144.10 o 
  -8  14   4      352.93      256.91    105.31 o 
  -7  14   4       92.69       89.91    124.91 o 
  -6  14   4     2119.07     2505.78    193.21 o 
  -5  14   4      952.92      948.20    153.00 o 
  -4  14   4     5638.26     5854.83    313.97 o 
  -3  14   4     5363.01     5844.72    187.73 o 
  -2  14   4      282.63      177.32     59.51 o 
  -1  14   4      121.43       26.15     63.19 o 
   0  14   4     2846.76     2554.30    360.16 o 
   1  14   4     1319.45     1283.16     83.17 o 
   2  14   4       16.66       99.48     79.64 o 
   3  14   4     1178.66     1188.36     78.94 o 
   4  14   4     3593.81     3212.97    184.83 o 
   5  14   4     1386.68     1224.39    147.63 o 
   6  14   4      230.54       93.61    121.49 o 
   7  14   4     4060.75     4747.85    268.25 o 
   8  14   4     2356.31     2691.45    238.72 o 
   9  14   4        8.30      -35.75    238.68 o 
  -9  15   4      737.01      767.74    169.29 o 
  -8  15   4      104.96      -52.49    132.50 o 
  -7  15   4     2690.65     2962.11    218.26 o 
  -6  15   4      636.47     1007.03    155.52 o 
  -5  15   4     3197.79     3703.78    378.69 o 
  -4  15   4      423.03      494.32    104.78 o 
  -3  15   4     2180.43     2095.43    117.48 o 
  -2  15   4     5623.84     5663.66    300.60 o 
  -1  15   4      286.09      180.03     74.62 o 
   0  15   4     2649.20     2449.83    140.90 o 
   1  15   4    11180.86    10953.93    763.86 o 
   2  15   4      719.13      629.76     67.55 o 
   3  15   4     1985.93     1868.97    156.14 o 
   4  15   4     3486.53     3261.58    180.13 o 
   5  15   4      310.59      167.71    132.12 o 
   6  15   4      398.41      246.84    115.03 o 
   7  15   4      274.39      388.41    156.31 o 
   8  15   4      450.24      711.38    172.46 o 
   9  15   4      581.06      622.17    263.05 o 
  -9  16   4      338.33      224.42    144.65 o 
  -8  16   4      196.99       37.99    137.55 o 
  -7  16   4       21.60       25.66    166.98 o 
  -6  16   4     3413.76     3698.17    216.47 o 
  -5  16   4      585.82      733.03    125.12 o 
  -4  16   4     4486.33     4238.72    197.16 o 
  -3  16   4     1775.71     1653.72    109.22 o 
  -2  16   4     1358.26     1568.84    106.85 o 
  -1  16   4      193.85       70.11     98.68 o 
   0  16   4       91.73      154.19     93.58 o 
   1  16   4       72.22      206.13     95.31 o 
   2  16   4      845.84      788.85     77.71 o 
   3  16   4      132.23      159.20     99.04 o 
   4  16   4     1341.45     1158.96    135.79 o 
   5  16   4     3150.49     3238.39    261.57 o 
   6  16   4        1.76      -94.15    114.95 o 
   7  16   4     1021.43      870.19    159.95 o 
   8  16   4      632.30      400.82    176.59 o 
   9  16   4      281.22      179.44    153.43 o 
  -9  17   4      283.74      364.56    151.69 o 
  -8  17   4      155.63      -25.96    140.17 o 
  -7  17   4      373.85      374.87    154.69 o 
  -6  17   4       87.24      225.35    116.90 o 
  -5  17   4      372.71      328.42    146.91 o 
  -4  17   4      199.44      167.24    100.37 o 
  -3  17   4     1107.80     1161.51    104.52 o 
  -2  17   4     3098.66     3140.00    134.87 o 
  -1  17   4      259.40      160.01     94.25 o 
   0  17   4      371.37      337.08    103.69 o 
   1  17   4     1003.25     1071.66     88.19 o 
   2  17   4      427.81      410.13     82.89 o 
   3  17   4        9.67      -47.04     96.93 o 
   4  17   4      297.33      255.36    120.74 o 
   5  17   4      434.65      437.94    134.43 o 
   6  17   4     1204.08     1119.33    165.39 o 
   7  17   4      213.46       35.52    151.79 o 
   8  17   4      233.15      446.07    208.62 o 
  -8  18   4      335.19      172.39    144.65 o 
  -7  18   4       24.71       -0.50    125.42 o 
  -6  18   4        5.73       45.74    133.45 o 
  -5  18   4      624.46      588.79    159.21 o 
  -4  18   4      130.25       77.40    101.25 o 
  -3  18   4      102.50      129.23     77.18 o 
  -2  18   4      545.06      425.71    109.70 o 
  -1  18   4        7.33       63.71    100.58 o 
   0  18   4     1947.94     1726.19    145.81 o 
   1  18   4      909.39      857.62     87.83 o 
   2  18   4      731.70      854.94     86.47 o 
   3  18   4      371.92      240.69    119.99 o 
   4  18   4      105.42      175.32    116.01 o 
   5  18   4       36.98       75.37    108.09 o 
   6  18   4       18.75      -29.26    117.01 o 
   7  18   4      179.79      340.17    146.38 o 
   8  18   4      422.39      436.80    175.10 o 
  -8  19   4       10.72       -7.23    142.11 o 
  -7  19   4       23.02      -49.12    140.80 o 
  -6  19   4      543.70      714.35    196.82 o 
  -5  19   4      350.46      339.82    119.62 o 
  -4  19   4      271.01      241.43    137.91 o 
  -3  19   4      165.76      178.62     80.14 o 
  -2  19   4     1405.19     1410.38    147.06 o 
  -1  19   4      247.67       97.95    110.91 o 
   0  19   4     1035.46     1139.58    139.28 o 
   1  19   4      106.59      140.07     81.69 o 
   2  19   4      123.00      145.65     65.64 o 
   3  19   4      339.57      385.32    156.68 o 
   4  19   4     1319.94     1720.02    271.58 o 
   5  19   4      680.37      644.43    124.51 o 
   6  19   4       74.77      163.74    147.39 o 
   7  19   4       14.04       22.14    157.04 o 
   8  19   4        5.86       89.35    173.58 o 
  -8  20   4        6.84      189.85    153.45 o 
  -7  20   4      416.56      342.74    176.87 o 
  -6  20   4      328.43      337.22    168.99 o 
  -5  20   4      228.78      189.18    120.12 o 
  -4  20   4      352.82      174.74    194.44 o 
  -3  20   4     1474.36     1451.51    117.27 o 
  -2  20   4     1430.46     1557.41    142.43 o 
  -1  20   4        8.34      -45.66    114.01 o 
   0  20   4     1241.66     1191.53    131.43 o 
   1  20   4      180.85       41.87     75.50 o 
   2  20   4        6.91       47.11     66.93 o 
   3  20   4      269.53      275.77    153.10 o 
   4  20   4      106.92      235.28    161.12 o 
   5  20   4      914.05      654.63    162.45 o 
   6  20   4       27.24      217.62    182.37 o 
   7  20   4      951.58      935.67    213.03 o 
  -7  21   4      105.88      139.58    175.28 o 
  -6  21   4       32.98      -72.43    140.65 o 
  -5  21   4      131.84      143.35    120.13 o 
  -4  21   4        2.32       14.35    124.55 o 
  -3  21   4        5.09     -102.77     68.52 o 
  -2  21   4      295.52      289.97     83.91 o 
  -1  21   4      561.83      539.29    118.61 o 
   0  21   4      154.88       66.79    124.99 o 
   1  21   4      868.76      975.25    166.60 o 
   2  21   4      749.71      621.36    169.50 o 
   3  21   4      595.93      789.50    165.26 o 
   4  21   4     1947.89     2083.62    229.97 o 
   5  21   4        7.16      148.18    229.94 o 
   6  21   4      903.41      911.97    285.26 o 
   7  21   4      113.80     -208.42    187.99 o 
  -7  22   4      169.91       60.52    207.61 o 
  -6  22   4      490.52      560.12    328.53 o 
  -5  22   4       24.93       53.12    135.27 o 
  -4  22   4       17.02      -92.62    131.36 o 
  -3  22   4      199.47      189.26     93.59 o 
  -2  22   4      808.36      934.76    116.28 o 
  -1  22   4      378.21      376.91     80.17 o 
   0  22   4      418.15      386.98     86.07 o 
   1  22   4        1.43       57.96     84.19 o 
   2  22   4     1681.39     1593.23    202.64 o 
   3  22   4     1872.78     1826.27    209.51 o 
   4  22   4       19.42      114.91    167.09 o 
   6  22   4       94.77       44.66    182.90 o 
  -6  23   4      102.26     -170.17    286.39 o 
  -5  23   4      294.99      318.81    165.20 o 
  -4  23   4       22.16       -7.64    111.77 o 
  -3  23   4        6.27      -19.97     88.44 o 
  -2  23   4     1031.37     1266.52    179.12 o 
  -1  23   4     1344.73     1620.50    245.53 o 
   0  23   4      390.85      441.47    114.11 o 
   1  23   4       39.23       46.05     90.03 o 
   2  23   4      113.51      277.95    146.17 o 
   3  23   4       34.41       89.57    233.57 o 
   4  23   4      236.23        5.77    163.58 o 
   5  23   4      522.20      789.03    281.24 o 
   6  23   4     1415.35     1468.96    279.07 o 
  -5  24   4       45.15       80.77    155.66 o 
  -4  24   4        0.11       59.51    149.33 o 
  -3  24   4        0.84        6.11     89.40 o 
  -2  24   4        1.62        2.64     70.88 o 
  -1  24   4      214.42      258.50    104.98 o 
   0  24   4      393.86      594.74    114.46 o 
   1  24   4       31.35      102.78     96.56 o 
   2  24   4     1653.56     1993.29    344.47 o 
   3  24   4     1311.32     1508.07    315.61 o 
   4  24   4        1.09      113.15    185.40 o 
   5  24   4      833.39      657.69    244.88 o 
  -4  25   4       45.93      104.94    146.48 o 
  -3  25   4       20.90      -46.27    189.92 o 
  -2  25   4       98.01      145.67    109.52 o 
  -1  25   4      306.77      341.18    112.25 o 
   0  25   4      388.59      539.06    118.93 o 
   1  25   4        2.64      -26.59    222.79 o 
   2  25   4       45.27      168.36    198.47 o 
   3  25   4        0.06     -110.10    180.58 o 
   4  25   4        0.98      201.72    171.92 o 
  -3  26   4       12.49       23.09    176.75 o 
  -2  26   4        0.60      -79.12     84.01 o 
  -1  26   4       10.03        7.78     96.65 o 
   0  26   4        8.17       96.59     86.33 o 
   1  26   4       33.31     -118.67    217.52 o 
   2  26   4        0.90       79.03    169.10 o 
   3  26   4       11.00       47.92    150.60 o 
  -2  27   4        3.80      -74.67    132.75 o 
  -1  27   4       34.75     -102.92    127.82 o 
   0  27   4        0.89     -160.62    167.97 o 
   1  27   4        4.59       50.93    228.31 o 
   2  27   4        0.31      -46.16    235.58 o 
 -11   1   5      109.36      247.01    233.12 o 
 -10   1   5      174.56       32.55    211.24 o 
  -9   1   5      247.38      268.30    218.22 o 
  -8   1   5     1330.89     1063.16    115.02 o 
  -7   1   5     2011.79     1716.49     90.48 o 
  -6   1   5     1022.39      926.92     73.64 o 
  -5   1   5     4901.32     5122.69    122.96 o 
  -4   1   5     1859.00     1942.20     80.89 o 
  -2   1   5    16314.91    16389.06    429.66 o 
  -1   1   5       49.19       43.75     51.02 o 
   0   1   5     5095.44     3564.19    681.85 o 
   1   1   5    25567.73    20265.77   4861.60 o 
   2   1   5    38511.35    37868.63   1053.70 o 
   3   1   5     7695.48     8055.04    154.84 o 
   4   1   5        8.97      -98.64     65.76 o 
   5   1   5        0.23      -56.84     53.86 o 
   6   1   5      220.72      357.78    163.42 o 
   7   1   5      721.00      656.82    281.49 o 
   8   1   5      759.28     1011.81    260.34 o 
   9   1   5      124.45      218.59    226.72 o 
  10   1   5      757.37      394.35    217.09 o 
  11   1   5       45.96      106.03    186.75 o 
 -11   2   5      969.67     1132.91    273.88 o 
 -10   2   5       83.83       12.36    176.43 o 
  -9   2   5      313.91      159.75    138.68 o 
  -8   2   5      370.98      146.81     93.75 o 
  -7   2   5        9.87      -60.70     62.86 o 
  -6   2   5        7.99      -64.06     57.13 o 
  -5   2   5     9695.93    10071.35    162.67 o 
  -4   2   5    28966.91    29061.80    500.13 o 
  -3   2   5     4418.84     4354.07     99.91 o 
  -2   2   5     1724.77     1625.88     68.36 o 
   0   2   5    59974.79    47968.62   2631.67 o 
   1   2   5     6880.80     6391.90    229.40 o 
   2   2   5     7686.10     7237.34    249.07 o 
   3   2   5    14218.90    15020.55    219.92 o 
   4   2   5     1398.31     1483.37     82.22 o 
   5   2   5     1800.06     1615.82     83.72 o 
   6   2   5     6924.82     7300.01    218.67 o 
   7   2   5     6937.68     7521.54    397.83 o 
   8   2   5        2.71      -15.56    184.56 o 
   9   2   5      840.19     1260.53    273.50 o 
  10   2   5       67.98      101.34    237.75 o 
  11   2   5       63.00      235.70    260.48 o 
 -11   3   5      751.28      932.53    268.27 o 
 -10   3   5      270.46      429.20    196.06 o 
  -9   3   5     1718.71     1680.49    214.52 o 
  -8   3   5     9760.35     9462.05    260.84 o 
  -7   3   5     4537.89     4246.23    129.29 o 
  -6   3   5     1788.75     1632.86     84.77 o 
  -5   3   5     5903.23     6166.29    137.78 o 
  -4   3   5     7313.10     7064.71    145.97 o 
  -3   3   5      240.20      159.05     44.12 o 
  -2   3   5     1137.12     1045.69     82.17 o 
  -1   3   5     4870.37     3654.58   1081.64 o 
   0   3   5    28083.39    27770.54    492.88 o 
   1   3   5    10264.33    10374.41    190.55 o 
   2   3   5     8466.07     8460.13    576.21 o 
   3   3   5    21297.67    20621.52    231.28 o 
   4   3   5     6812.21     7549.44    144.67 o 
   5   3   5     2355.51     2407.17    141.22 o 
   6   3   5       10.35       72.69     94.53 o 
   7   3   5     2986.64     3108.46    281.05 o 
   8   3   5     2728.42     2592.81    311.47 o 
   9   3   5      739.67      341.29    206.77 o 
  10   3   5     1735.92     1321.89    257.23 o 
  11   3   5      352.10      189.70    216.61 o 
 -11   4   5      972.93      906.51    274.93 o 
 -10   4   5        8.29      156.46    177.92 o 
  -9   4   5     1744.99     1607.39    300.16 o 
  -8   4   5     1844.77     1759.85    150.89 o 
  -7   4   5     1605.72     1698.55    102.70 o 
  -6   4   5      647.74      713.05     69.84 o 
  -5   4   5     2361.16     2599.60     98.26 o 
  -4   4   5     8579.38     8467.48    143.08 o 
  -3   4   5     8463.17     8298.98    324.30 o 
  -2   4   5     2642.96     2775.75     81.80 o 
  -1   4   5    29239.17    32043.59    402.23 o 
   0   4   5    12574.91    12691.66    223.90 o 
   1   4   5    12607.57    12919.92    445.74 o 
   2   4   5      309.69      376.51     47.51 o 
   3   4   5     5539.95     4733.86    209.12 o 
   4   4   5    34179.71    36357.59   1197.21 o 
   5   4   5      171.27      103.97     87.11 o 
   6   4   5     6967.47     6783.66    287.99 o 
   7   4   5     4319.45     4783.25    326.08 o 
   8   4   5       69.67      104.02    246.37 o 
   9   4   5     1051.74      562.71    308.09 o 
  10   4   5       75.40      185.48    244.19 o 
  11   4   5      353.38      157.34    214.93 o 
 -11   5   5      394.17      741.12    402.42 o 
 -10   5   5     1064.86      839.48    193.60 o 
  -9   5   5      532.14      484.95    171.63 o 
  -8   5   5     3034.85     3056.31    261.63 o 
  -7   5   5      170.85      129.26    118.25 o 
  -6   5   5      568.31      685.31     75.19 o 
  -5   5   5    11291.39    11872.64    287.57 o 
  -4   5   5      899.45      744.87     75.37 o 
  -3   5   5     9064.55     8916.61    300.23 o 
  -2   5   5     2502.62     2150.81    380.27 o 
  -1   5   5     4738.68     4234.43    889.56 o 
   0   5   5    32804.63    34139.98    796.60 o 
   1   5   5     5161.71     5294.04    236.68 o 
   2   5   5     5924.86     5713.50    194.57 o 
   3   5   5    13797.24    12242.04    199.46 o 
   4   5   5      418.66      344.49     74.70 o 
   5   5   5    11117.37    11027.28    262.39 o 
   6   5   5       74.56      133.32     93.10 o 
   7   5   5     4076.33     4269.73    329.19 o 
   8   5   5     1406.26     1184.32    229.07 o 
   9   5   5        1.67     -157.56    217.17 o 
  10   5   5      546.77      362.94    193.38 o 
 -11   6   5       11.93      -36.63    258.41 o 
 -10   6   5      415.41      318.75    271.96 o 
  -9   6   5     2805.80     3048.99    172.06 o 
  -8   6   5      172.00      252.89    105.44 o 
  -7   6   5     1741.76     1928.96    140.61 o 
  -6   6   5     6284.34     6641.08    159.77 o 
  -5   6   5     1599.97     1525.12     87.52 o 
  -4   6   5     3750.38     3702.33    137.08 o 
  -3   6   5      190.68      142.02     51.32 o 
  -2   6   5     1440.16     1241.44    104.46 o 
  -1   6   5     5914.44     5724.20    244.93 o 
   0   6   5       56.89      235.21    183.52 o 
   1   6   5     4431.41     3995.47    256.32 o 
   2   6   5    10731.60     8798.68   1437.84 o 
   3   6   5      160.23       83.38     54.06 o 
   4   6   5     1070.63      767.68    108.17 o 
   5   6   5      778.38      859.47    109.01 o 
   6   6   5      261.03      214.22     97.95 o 
   7   6   5        6.00      199.94    122.14 o 
   8   6   5      572.22      455.21    191.40 o 
   9   6   5      342.88      125.71    169.59 o 
  10   6   5       13.64      106.58    202.52 o 
 -11   7   5       13.16      -67.06    254.65 o 
 -10   7   5      622.52      465.18    236.28 o 
  -9   7   5      635.38      584.29    116.55 o 
  -8   7   5      511.00      476.24    106.75 o 
  -7   7   5      717.52      706.63    112.98 o 
  -6   7   5      940.94      985.01     83.07 o 
  -5   7   5      280.50      274.87     61.83 o 
  -3   7   5    25675.44    25289.12    663.25 o 
  -2   7   5     6480.20     6579.49    198.87 o 
  -1   7   5      680.34      665.71    127.16 o 
   0   7   5       16.43      -16.46     45.05 o 
   1   7   5       13.23        8.11     67.73 o 
   2   7   5      175.74       35.23     64.35 o 
   3   7   5     6907.18     6160.85    281.77 o 
   4   7   5     8959.39     8164.67    296.83 o 
   5   7   5     1586.48     1702.44    138.30 o 
   6   7   5        5.06       60.68     98.64 o 
   7   7   5      768.30      858.52    139.08 o 
   8   7   5      121.85      -40.36    168.20 o 
   9   7   5      122.13       80.84    185.45 o 
  10   7   5       48.45        3.84    200.96 o 
 -10   8   5       89.59       96.73    351.87 o 
  -9   8   5       21.24       22.91    107.43 o 
  -8   8   5     1202.00      870.85    119.96 o 
  -7   8   5      143.80       -2.64    104.44 o 
  -6   8   5     2642.14     2658.95    116.82 o 
  -5   8   5     1471.85     1645.75     91.35 o 
  -4   8   5     9811.76     9906.39    337.11 o 
  -3   8   5    16971.30    16716.50    367.12 o 
  -2   8   5      561.49      497.38     65.41 o 
  -1   8   5     3525.81     3598.07    121.48 o 
   1   8   5     4582.66     3885.49    559.15 o 
   2   8   5     5605.82     5192.65    336.92 o 
   3   8   5     1238.17      977.57     96.62 o 
   4   8   5      693.83      604.15    108.44 o 
   5   8   5      338.92      279.87    102.50 o 
   6   8   5     3515.55     3530.41    205.21 o 
   7   8   5     1377.91     1425.64    157.48 o 
   8   8   5       15.39     -127.06    161.38 o 
   9   8   5       12.27       -1.00    184.25 o 
  10   8   5       44.66      -30.22    193.90 o 
 -10   9   5      161.24       44.20    584.69 o 
  -9   9   5      294.71      199.98    123.29 o 
  -8   9   5      844.51     1035.17    137.84 o 
  -7   9   5      200.17      139.33    148.76 o 
  -6   9   5     1712.94     1617.56    126.32 o 
  -5   9   5      908.20      864.53     82.47 o 
  -4   9   5     2635.45     2717.10    135.81 o 
  -3   9   5      487.04      426.37     65.29 o 
  -2   9   5      229.96      112.40     78.76 o 
  -1   9   5     5236.60     5191.05    263.86 o 
   0   9   5     4404.47     3894.64    262.94 o 
   1   9   5     2621.06     2442.80    109.25 o 
   2   9   5     4482.11     4687.09    208.87 o 
   3   9   5     8937.97     8469.82    357.20 o 
   4   9   5     5740.67     4422.23    338.28 o 
   5   9   5     1682.05     1784.94    145.85 o 
   6   9   5     1217.33     1273.11    148.86 o 
   7   9   5     1017.28     1237.81    154.55 o 
   8   9   5     1414.20     1510.94    802.33 o 
   9   9   5        0.30       35.84    181.15 o 
  10   9   5      504.91      457.83    217.92 o 
 -10  10   5      914.42      852.17    274.56 o 
  -9  10   5      771.81      619.42    139.59 o 
  -8  10   5      135.79       60.07    108.16 o 
  -7  10   5     1278.18     1110.85    138.05 o 
  -6  10   5        9.99      -32.22     79.51 o 
  -5  10   5        1.41      -55.65     60.66 o 
  -4  10   5     2765.72     2915.70    106.06 o 
  -3  10   5     3008.14     3218.53    166.54 o 
  -2  10   5     3952.41     3469.79    617.14 o 
  -1  10   5     2616.18     2662.72    118.80 o 
   0  10   5     4432.00     4934.40    312.65 o 
   1  10   5     5547.54     5164.46    279.89 o 
   2  10   5    14008.76    13053.93    642.51 o 
   3  10   5      219.13      231.02     51.35 o 
   4  10   5     8961.60     9058.81    250.26 o 
   5  10   5     1290.17     1206.98    138.95 o 
   6  10   5     6712.86     6303.68   1322.97 o 
   7  10   5     2304.71     2287.32    182.08 o 
   8  10   5      364.79      345.28    276.35 o 
   9  10   5     1065.99      612.56    210.44 o 
  10  10   5        7.07       95.56    231.85 o 
 -10  11   5      351.91      412.08    287.04 o 
  -9  11   5       32.24       39.36    138.66 o 
  -8  11   5        1.41      -95.09     84.68 o 
  -7  11   5       33.42      -56.41     85.29 o 
  -6  11   5      785.21      738.68    139.99 o 
  -5  11   5     1369.16     1478.36    112.37 o 
  -4  11   5        0.52      -68.67     68.07 o 
  -3  11   5     5453.57     6110.26    372.26 o 
  -2  11   5    12709.19    12952.04    248.43 o 
  -1  11   5    11270.96    11992.08    550.30 o 
   0  11   5     1902.52     1405.42    130.91 o 
   1  11   5    19850.46    18038.80   1003.52 o 
   2  11   5      341.77      453.92    135.16 o 
   3  11   5     3118.58     2870.85    167.41 o 
   4  11   5      150.37      147.68     95.64 o 
   5  11   5     8060.17     7589.63    595.33 o 
   6  11   5     1469.20     1689.26    175.37 o 
   7  11   5     1367.19     1313.99    165.91 o 
   8  11   5     4334.84     4599.31    351.87 o 
   9  11   5      186.17      380.75    233.32 o 
  10  11   5      629.44      668.70    231.43 o 
 -10  12   5     1149.51     1152.37    166.07 o 
  -9  12   5     1665.06     1607.83    184.26 o 
  -8  12   5       40.09     -146.03     97.59 o 
  -7  12   5      758.93      711.68    134.93 o 
  -6  12   5     2710.30     2595.46    249.03 o 
  -5  12   5     1839.74     2052.48    129.20 o 
  -4  12   5      345.70      109.16     77.74 o 
  -3  12   5      118.31       53.01     59.70 o 
  -2  12   5       55.55       95.80     65.68 o 
  -1  12   5     5635.91     4328.95   1139.24 o 
   0  12   5      364.35      330.70     73.42 o 
   1  12   5    20953.29    19695.81    954.05 o 
   2  12   5    18440.53    18260.08    680.69 o 
   3  12   5        2.12      -85.76     59.53 o 
   4  12   5    10873.89     9978.55    441.40 o 
   5  12   5     2470.16     2798.20    172.90 o 
   6  12   5     2055.10     1792.32    168.15 o 
   7  12   5      340.28      521.02    143.23 o 
   8  12   5      557.31      560.03    149.86 o 
   9  12   5     1452.12     1635.98    342.58 o 
  10  12   5        0.15      -33.88    333.18 o 
 -10  13   5      231.30      180.67    146.10 o 
  -9  13   5       51.26      157.59    122.31 o 
  -8  13   5       15.38      -63.19    109.68 o 
  -7  13   5      149.56      -50.72    114.57 o 
  -6  13   5      995.96     1123.32    137.71 o 
  -5  13   5      127.80       -9.85     76.52 o 
  -4  13   5       37.63     -122.11     81.41 o 
  -3  13   5     1343.39     1360.16    125.63 o 
  -2  13   5     9237.86     9428.54    562.72 o 
  -1  13   5     4652.00     4087.89    202.23 o 
   0  13   5     2669.14     2485.57    459.37 o 
   1  13   5     2177.73     2135.35    170.18 o 
   2  13   5       27.91       34.58     65.54 o 
   3  13   5     1536.23     1497.12     81.83 o 
   4  13   5      188.50      184.01     87.46 o 
   5  13   5     8323.54     8302.03    438.49 o 
   6  13   5     2778.37     3170.29    214.28 o 
   7  13   5      920.06      940.03    161.57 o 
   8  13   5     2267.68     2458.56    225.69 o 
   9  13   5        4.75      119.60    227.19 o 
  -9  14   5       46.28      235.34    125.98 o 
  -8  14   5        1.70     -109.77    113.03 o 
  -7  14   5      162.35       42.02    119.61 o 
  -6  14   5       40.89      215.67    127.23 o 
  -5  14   5     1813.99     1579.12    124.03 o 
  -4  14   5      462.39      486.35    101.75 o 
  -3  14   5       15.74      -28.08     65.58 o 
  -2  14   5      190.76      279.30     77.72 o 
  -1  14   5      250.83      263.90     74.67 o 
   0  14   5       51.57       -5.80     55.77 o 
   1  14   5     1752.64     1722.46    114.14 o 
   2  14   5     3416.55     3311.11    205.73 o 
   3  14   5      698.58      551.07    109.96 o 
   4  14   5      136.07       91.59    102.93 o 
   5  14   5      522.24      712.06    128.74 o 
   6  14   5       90.19     -130.74    111.87 o 
   7  14   5       63.51       40.01    146.15 o 
   8  14   5      231.08      323.02    154.50 o 
   9  14   5      632.25      556.37    289.40 o 
  -9  15   5        1.56      -80.02    115.23 o 
  -8  15   5        7.77      -22.26    120.76 o 
  -7  15   5       35.65       83.73     99.37 o 
  -6  15   5      109.72      142.99    125.24 o 
  -5  15   5     1549.50     1647.55    184.58 o 
  -4  15   5      157.11       59.13     90.28 o 
  -3  15   5       84.62       29.44     85.44 o 
  -2  15   5        1.45      -96.89     83.05 o 
  -1  15   5      290.17      224.32     85.05 o 
   0  15   5     1429.48     1412.73    100.43 o 
   1  15   5      199.00      246.97     84.07 o 
   2  15   5      161.09      215.30     66.64 o 
   3  15   5        8.94      -49.38     90.30 o 
   4  15   5       22.15       25.83    110.92 o 
   5  15   5       54.65      132.84    109.16 o 
   6  15   5      204.11      230.02    140.95 o 
   7  15   5       87.27       13.81    145.66 o 
   8  15   5        7.40       74.06    136.12 o 
   9  15   5      163.59      -13.34    199.59 o 
  -9  16   5      513.01      483.40    152.54 o 
  -8  16   5      494.33      515.20    239.53 o 
  -7  16   5       72.17      172.43    143.02 o 
  -6  16   5      622.93      587.84    132.29 o 
  -5  16   5      144.78      103.93    138.24 o 
  -4  16   5      264.05      210.02     96.38 o 
  -3  16   5       16.12      -71.53     72.38 o 
  -2  16   5       31.43      -90.59     63.92 o 
  -1  16   5      185.09       96.89     69.57 o 
   0  16   5       37.66       -4.50     89.53 o 
   1  16   5     2167.00     2278.42    132.16 o 
   2  16   5      248.40      222.02     70.58 o 
   3  16   5      628.63      448.94    106.57 o 
   4  16   5     1189.59     1184.93    149.35 o 
   5  16   5      331.42      396.00    124.77 o 
   6  16   5      131.16      219.28    140.86 o 
   7  16   5        2.77     -184.75    123.17 o 
   8  16   5       24.95       16.30    161.22 o 
   9  16   5        2.40       92.30    254.37 o 
  -9  17   5        6.84        1.25    134.22 o 
  -8  17   5       54.46        4.14    126.87 o 
  -7  17   5      158.69      102.72    132.04 o 
  -6  17   5     1052.96      979.95    179.94 o 
  -5  17   5     2483.43     2336.11    216.81 o 
  -4  17   5       27.49      -29.38     99.23 o 
  -3  17   5     2721.31     2521.35    293.00 o 
  -2  17   5     1457.89     1207.61    135.97 o 
  -1  17   5     1706.90     1621.16    134.16 o 
   0  17   5     1264.29     1324.56    119.81 o 
   1  17   5     2035.22     2443.20    181.46 o 
   2  17   5      796.26      815.72     91.96 o 
   3  17   5      232.52      115.96    165.21 o 
   4  17   5     1006.30      885.78    125.09 o 
   5  17   5     1426.00     1264.74    156.88 o 
   6  17   5      525.86      538.44    153.62 o 
   7  17   5      971.07     1049.17    182.05 o 
   8  17   5     1646.71     1926.16    226.79 o 
  -8  18   5      120.67       88.85    121.03 o 
  -7  18   5      340.18      291.28    146.24 o 
  -6  18   5     1153.06     1354.85    229.06 o 
  -5  18   5     1053.60     1077.31    161.13 o 
  -4  18   5      168.68       89.51     99.84 o 
  -3  18   5        7.63      -76.25     78.62 o 
  -2  18   5     1757.36     1949.70    167.13 o 
  -1  18   5     3795.14     3958.92    424.45 o 
   0  18   5      205.68      141.62     95.34 o 
   1  18   5     7719.61     8511.11    457.49 o 
   2  18   5     4745.89     5100.79    209.70 o 
   3  18   5      353.41      201.37    142.65 o 
   4  18   5     2325.34     2263.24    265.44 o 
   5  18   5     1046.31     1029.48    149.27 o 
   6  18   5      359.68      283.63    129.90 o 
   7  18   5      551.26      532.95    169.28 o 
   8  18   5      304.75      322.07    167.23 o 
  -8  19   5      244.10      269.96    164.07 o 
  -7  19   5        0.43       24.88    121.12 o 
  -6  19   5      268.34      127.71    145.45 o 
  -5  19   5      515.39      538.79    132.37 o 
  -4  19   5        3.28      -13.77     82.64 o 
  -3  19   5     1206.57     1353.28    134.13 o 
  -2  19   5     4241.12     5324.68    422.13 o 
  -1  19   5      267.98      365.01     94.40 o 
   0  19   5     1795.96     1912.87    149.46 o 
   1  19   5      563.02      742.51    113.27 o 
   2  19   5      121.03      236.74     81.99 o 
   3  19   5     1063.10     1000.45    157.64 o 
   4  19   5       47.86       -0.81    140.14 o 
   5  19   5     2587.92     2983.95    249.53 o 
   6  19   5     1072.97      791.18    179.27 o 
   7  19   5      631.39      660.66    155.49 o 
  -7  20   5      597.30      687.10    197.36 o 
  -6  20   5      185.21      197.17    165.61 o 
  -5  20   5       11.50      157.78    143.76 o 
  -4  20   5       36.78      -27.37    205.60 o 
  -3  20   5      649.85      628.52    105.49 o 
  -2  20   5       15.99      -11.19     79.23 o 
  -1  20   5     2948.83     3291.19    219.14 o 
   0  20   5       10.77       75.63     94.50 o 
   1  20   5       66.61      -81.35     80.79 o 
   2  20   5     1511.87     1511.28    187.47 o 
   3  20   5        4.35       -2.61    137.51 o 
   4  20   5     1232.98     1209.99    197.42 o 
   5  20   5        0.09      111.61    141.42 o 
   6  20   5     1457.10      791.87    348.98 o 
   7  20   5      146.26       94.05    157.60 o 
  -7  21   5      348.29      280.77    169.48 o 
  -6  21   5       65.53      224.11    168.82 o 
  -5  21   5       45.52      174.21    137.82 o 
  -4  21   5       33.40       97.27    104.28 o 
  -3  21   5        0.76       -9.02    106.80 o 
  -2  21   5        0.26     -141.62     94.41 o 
  -1  21   5      180.75      341.69     97.25 o 
   0  21   5     1623.75     1751.63    162.09 o 
   1  21   5      343.41      288.98    109.24 o 
   2  21   5      506.18      606.18    176.62 o 
   3  21   5     2142.73     2312.41    226.23 o 
   4  21   5       35.40       90.77    138.66 o 
   5  21   5      793.02      895.10    205.35 o 
   6  21   5      165.89      270.41    186.12 o 
   7  21   5        2.29      257.66    240.60 o 
  -6  22   5        4.18      -45.68    167.95 o 
  -5  22   5      137.06      135.73    157.26 o 
  -4  22   5      389.45      417.31    136.13 o 
  -3  22   5       93.25       22.47    114.99 o 
  -2  22   5      205.03       91.33    106.17 o 
  -1  22   5      223.21       75.77    100.16 o 
   0  22   5      866.84     1110.57    221.16 o 
   1  22   5      305.47      261.11    101.69 o 
   2  22   5       36.78      -21.48    143.85 o 
   3  22   5        0.13       22.10    133.08 o 
   4  22   5       12.51       13.04    136.75 o 
   5  22   5      105.94       54.30    139.70 o 
   6  22   5      121.39       99.60    237.84 o 
  -6  23   5      494.58      762.90    195.86 o 
  -5  23   5       55.43       88.04    152.25 o 
  -4  23   5        0.07      -12.68    154.92 o 
  -3  23   5      503.29      461.61    123.59 o 
  -2  23   5      669.26      649.31    127.11 o 
  -1  23   5        2.46       -8.39    109.32 o 
   0  23   5       15.35      170.93    103.40 o 
   1  23   5       14.63       18.94    104.45 o 
   2  23   5       42.09       24.12    127.73 o 
   3  23   5        0.83      202.88    168.15 o 
   4  23   5       30.44      181.64    242.10 o 
   5  23   5      165.10      219.02    188.16 o 
  -5  24   5        0.57      -43.79    111.81 o 
  -4  24   5      103.47      144.38    145.07 o 
  -3  24   5       73.70      -27.06    142.54 o 
  -2  24   5      118.24      106.38     97.75 o 
  -1  24   5      136.56      172.02    120.07 o 
   0  24   5        0.25      245.81    121.57 o 
   1  24   5      322.68      387.37    217.27 o 
   2  24   5       93.57       26.84    157.58 o 
   3  24   5       13.97      184.65    190.42 o 
   4  24   5      399.52      395.65    256.91 o 
   5  24   5        1.24       54.19    180.39 o 
  -4  25   5        0.16        2.87    123.94 o 
  -3  25   5      254.21      263.69    230.31 o 
  -2  25   5       29.58      -64.23    115.79 o 
  -1  25   5       18.04      100.93    103.85 o 
   0  25   5      769.69     1143.03    185.03 o 
   1  25   5      140.64       26.09    171.10 o 
   2  25   5      384.35      295.54    203.47 o 
   3  25   5      766.19      470.66    212.00 o 
   4  25   5       17.69       91.82    237.84 o 
  -3  26   5       85.04       30.03    159.41 o 
  -2  26   5       43.41       47.03    125.93 o 
  -1  26   5      500.57      446.00    129.03 o 
   0  26   5      343.09      296.47    110.64 o 
   1  26   5      225.74      415.47    261.42 o 
   2  26   5      359.25      408.19    271.46 o 
   3  26   5      152.62      194.69    250.89 o 
  -1  27   5       35.30       95.74    114.04 o 
   0  27   5      359.44      580.53    161.09 o 
   1  27   5      220.34       45.16    183.65 o 
 -11   0   6      328.70      300.31    330.17 o 
 -10   0   6      235.53      425.00    300.06 o 
  -9   0   6      201.17      292.53    217.27 o 
  -8   0   6     1677.96     1564.14    142.62 o 
  -7   0   6     5559.09     5375.13    224.33 o 
  -6   0   6        5.99      -38.26    106.29 o 
  -5   0   6     4623.53     4916.97    175.38 o 
  -4   0   6    15175.74    15754.24    438.63 o 
  -3   0   6      239.53      257.08     67.08 o 
  -2   0   6      426.25      502.48     75.32 o 
  -1   0   6     8304.18     8009.02    237.59 o 
   0   0   6     3041.72     2917.05    161.32 o 
   1   0   6    21593.76    21500.26    469.28 o 
   2   0   6     1561.90     1341.18    118.92 o 
   3   0   6    61698.39    66079.42    604.78 o 
   4   0   6    41247.29    43237.93    513.19 o 
   5   0   6      129.71       89.27     73.67 o 
   6   0   6     2045.59     2309.65    346.47 o 
   7   0   6        2.67      -10.54    226.55 o 
   8   0   6      495.73      676.39    356.26 o 
   9   0   6      194.08      158.06    320.13 o 
 -11   1   6      553.51      618.35    245.86 o 
 -10   1   6       38.68      160.79    202.50 o 
  -9   1   6      603.81      638.33    225.81 o 
  -8   1   6     1274.86     1045.24    114.70 o 
  -7   1   6      220.01      215.21     67.70 o 
  -6   1   6      680.29      698.99     71.62 o 
  -5   1   6       62.16       52.52     56.69 o 
  -4   1   6     1391.46     1267.53     74.53 o 
  -3   1   6    12711.11    12446.44    268.27 o 
  -2   1   6     4883.29     5145.79    386.24 o 
  -1   1   6    12726.46    13610.50    506.79 o 
   0   1   6    47164.48    36381.62  10616.39 o 
   1   1   6      216.95      221.15     76.91 o 
   2   1   6     4475.61     4356.53    100.45 o 
   3   1   6       81.13      172.82     64.50 o 
   4   1   6     8186.45     8808.94    236.10 o 
   5   1   6     7093.43     7293.95    170.03 o 
   6   1   6     4774.79     4400.62    599.24 o 
   7   1   6    10243.83    10056.45    803.34 o 
   8   1   6     1440.07     1335.93    267.75 o 
   9   1   6     1275.80     1243.87    273.37 o 
  10   1   6      407.34      424.42    223.20 o 
 -11   2   6      182.06       96.60    180.99 o 
 -10   2   6       18.57       65.66    171.40 o 
  -9   2   6        0.64       26.28    154.86 o 
  -8   2   6      655.80      484.77    127.90 o 
  -7   2   6      373.63      320.08     74.68 o 
  -6   2   6        1.88      -71.34     56.13 o 
  -5   2   6        2.01      -82.01     54.67 o 
  -4   2   6     7206.31     7454.85    141.46 o 
  -3   2   6     1049.47     1092.73     67.83 o 
  -2   2   6      986.21     1019.10     74.10 o 
  -1   2   6      240.71       72.87     55.08 o 
   0   2   6       73.70       -8.13     45.37 o 
   1   2   6    16335.44    14451.39    740.47 o 
   2   2   6      503.14      490.85     52.06 o 
   3   2   6    10755.49    10520.36    454.69 o 
   4   2   6     1777.51     1761.29     97.55 o 
   5   2   6      100.41      120.39     89.74 o 
   6   2   6     2749.43     2346.52    268.95 o 
   7   2   6      374.70      372.90    195.85 o 
   8   2   6     1374.03     1339.59    237.00 o 
   9   2   6       12.68      -62.41    223.86 o 
  10   2   6      128.37      292.98    205.47 o 
 -11   3   6       57.13        6.78    190.69 o 
 -10   3   6       89.83       68.23    374.57 o 
  -9   3   6      934.85      848.88    200.31 o 
  -8   3   6       84.78       13.11    109.29 o 
  -7   3   6       48.90       69.61     68.55 o 
  -6   3   6      300.24      135.59     65.90 o 
  -5   3   6        1.79       -5.72     58.50 o 
  -4   3   6       13.41      154.11     61.66 o 
  -3   3   6      781.09      803.20     68.90 o 
  -2   3   6     1030.19     1013.75     77.38 o 
  -1   3   6    12424.04     9051.10   1963.22 o 
   0   3   6     9089.83     9484.33    363.95 o 
   1   3   6      127.40      111.80     70.07 o 
   2   3   6     1152.45      915.62     61.23 o 
   3   3   6     7168.70     7135.02    321.93 o 
   4   3   6        2.51       38.60     87.83 o 
   5   3   6     3614.77     4293.81    545.90 o 
   6   3   6      118.04      120.60     82.94 o 
   7   3   6      123.89      184.22    218.73 o 
   8   3   6       87.15       73.09    188.04 o 
   9   3   6      326.36      -21.65    189.00 o 
  10   3   6       78.02      -42.58    225.58 o 
 -11   4   6       26.36       63.47    341.46 o 
 -10   4   6       44.09       99.79    167.02 o 
  -9   4   6       85.27      120.32    156.76 o 
  -8   4   6     1029.27      976.96    123.85 o 
  -7   4   6     2343.00     2191.88    113.09 o 
  -6   4   6      711.24      696.13     74.88 o 
  -5   4   6     2260.45     2116.13     91.43 o 
  -4   4   6     1019.38     1057.41     81.89 o 
  -3   4   6      188.79      234.13     62.25 o 
  -2   4   6     2303.21     2075.92    100.33 o 
  -1   4   6      313.87      461.02     62.50 o 
   0   4   6     1193.37      977.03     61.55 o 
   1   4   6     1343.37     1414.78     66.64 o 
   2   4   6     7170.98     7047.11    520.48 o 
   3   4   6     8555.88     7954.98    490.13 o 
   4   4   6      349.43      408.10    104.80 o 
   5   4   6     3393.81     3780.19    174.89 o 
   6   4   6      329.87      278.35     92.98 o 
   7   4   6       15.57      -24.64    204.51 o 
   8   4   6        9.66     -259.06    198.82 o 
   9   4   6      888.85      921.19    258.74 o 
  10   4   6      548.75      773.13    269.77 o 
 -11   5   6      282.48       85.05    358.77 o 
 -10   5   6      338.08      814.77    276.52 o 
  -9   5   6      177.02      155.63    102.38 o 
  -8   5   6      742.16      645.99    117.41 o 
  -7   5   6      391.87      310.95     78.13 o 
  -6   5   6      879.81      809.32     84.19 o 
  -5   5   6       57.09      194.83    112.61 o 
  -4   5   6    17102.31    17733.17    705.79 o 
  -3   5   6    13435.13    13903.25    350.93 o 
  -2   5   6     5813.27     4862.24    581.19 o 
  -1   5   6    22964.55    22112.27    703.13 o 
   0   5   6    18026.93    18549.87    910.29 o 
   1   5   6      977.87     1067.58     69.04 o 
   2   5   6     5379.61     4846.78    195.96 o 
   3   5   6     7162.76     7330.46    506.62 o 
   4   5   6      710.07      557.89     69.32 o 
   5   5   6      296.41      432.67    107.57 o 
   6   5   6     2887.19     2685.22    543.86 o 
   7   5   6     5610.84     5899.45    715.53 o 
   8   5   6      358.19      127.81    155.91 o 
   9   5   6        7.51      146.53    224.85 o 
  10   5   6      109.24      241.00    251.67 o 
 -11   6   6       23.70     -153.54    270.45 o 
 -10   6   6      786.18      695.74    281.95 o 
  -9   6   6       36.58      119.78    106.12 o 
  -8   6   6     2774.09     2797.27    163.63 o 
  -7   6   6     1577.25     1510.14    171.44 o 
  -6   6   6     3081.00     3069.31    123.52 o 
  -5   6   6     1296.96     1309.17     89.08 o 
  -4   6   6    17348.70    17424.09    480.68 o 
  -3   6   6      131.90       95.87     89.25 o 
  -2   6   6     9866.56     7532.97   1665.01 o 
  -1   6   6     3138.85     3406.51    428.37 o 
   0   6   6    13588.79    12011.13    993.60 o 
   1   6   6     6755.46     6187.28    330.19 o 
   2   6   6     1867.65     1670.29    173.74 o 
   3   6   6    38519.94    36554.78    833.71 o 
   4   6   6     4276.32     3871.00    100.43 o 
   5   6   6      379.32      519.98    101.91 o 
   6   6   6      830.24      846.85    123.91 o 
   7   6   6      414.27      482.90    197.41 o 
   8   6   6      586.47      292.44    357.01 o 
   9   6   6       21.72      116.19    189.59 o 
  10   6   6      975.81      579.01    290.27 o 
 -10   7   6       46.12      267.62    233.96 o 
  -9   7   6      729.69      566.99    155.05 o 
  -8   7   6     2063.36     2376.25    209.61 o 
  -7   7   6      530.50      477.63    108.17 o 
  -6   7   6     1697.70     1688.94    104.08 o 
  -5   7   6      638.19      589.49     82.02 o 
  -4   7   6      653.89      553.36     75.01 o 
  -3   7   6    23142.78    22250.99    687.85 o 
  -2   7   6     2754.36     2618.05    124.91 o 
  -1   7   6    37629.84    40336.96   1194.06 o 
   0   7   6    22483.80    21001.63    985.08 o 
   1   7   6       35.98       25.56     54.32 o 
   2   7   6    14695.44    13985.26    689.19 o 
   3   7   6      305.17      366.47     59.01 o 
   4   7   6     5775.62     5704.00    196.78 o 
   5   7   6     1614.87     1433.62    120.89 o 
   6   7   6     5845.98     5942.99    231.24 o 
   7   7   6     3387.37     3740.62    209.02 o 
   8   7   6       17.63       52.12    218.14 o 
   9   7   6      922.76      592.93    251.26 o 
  10   7   6      419.35      281.81    247.89 o 
 -10   8   6      242.03       -4.93    384.23 o 
  -9   8   6      375.90      446.94    128.88 o 
  -8   8   6      365.84      486.13    128.94 o 
  -7   8   6     4104.88     3746.09    191.57 o 
  -6   8   6       31.77       73.41     71.55 o 
  -5   8   6     7769.70     7566.54    189.55 o 
  -4   8   6     6657.42     6591.53    144.94 o 
  -3   8   6      266.11      227.09     58.51 o 
  -2   8   6    20290.51    20014.93    554.87 o 
  -1   8   6     9145.77     8120.54    911.70 o 
   0   8   6    14218.74    11012.73   1345.46 o 
   1   8   6     3426.78     3334.07    155.04 o 
   2   8   6     3129.90     3128.64    126.63 o 
   3   8   6    21533.40    20229.32    663.37 o 
   4   8   6      613.63      822.13    122.91 o 
   5   8   6     5714.88     4959.47    666.33 o 
   6   8   6     3571.92     3409.25    187.78 o 
   7   8   6        0.15      -32.01    160.40 o 
   8   8   6     1052.66      837.33    211.09 o 
   9   8   6      573.87      372.18    235.84 o 
  10   8   6      141.93       65.36    250.51 o 
 -10   9   6      145.27      168.85    218.32 o 
  -9   9   6      356.68      525.39    139.23 o 
  -8   9   6      869.63      750.09    136.05 o 
  -7   9   6       33.81        3.45     83.23 o 
  -6   9   6     4661.24     4585.52    165.00 o 
  -5   9   6     3586.24     3658.92    145.61 o 
  -4   9   6      476.03      492.88     76.51 o 
  -3   9   6       12.20      -79.21     52.81 o 
  -2   9   6      433.53      462.34     76.17 o 
  -1   9   6     2599.81     2640.01    163.46 o 
   0   9   6     1851.93     1573.89    235.80 o 
   1   9   6    26495.18    22210.77   3171.94 o 
   2   9   6    36124.74    36089.47    971.14 o 
   3   9   6     3539.04     3400.92    193.01 o 
   4   9   6     6297.04     6540.21    348.63 o 
   5   9   6     3322.34     3679.33    188.46 o 
   6   9   6      109.68      181.48     93.34 o 
   7   9   6      114.24       97.34    138.74 o 
   8   9   6      749.23      646.43    418.60 o 
   9   9   6      827.56      776.32    258.19 o 
  10   9   6      111.88      106.46    239.46 o 
 -10  10   6       73.85      408.22    280.57 o 
  -9  10   6      121.56       77.16    114.02 o 
  -8  10   6       62.49      -25.05     98.27 o 
  -7  10   6      164.79       10.49    122.12 o 
  -6  10   6      620.33      385.73    100.58 o 
  -5  10   6     1971.90     1820.28    199.27 o 
  -4  10   6     2234.59     2236.55    114.28 o 
  -3  10   6     5613.28     5669.38    206.88 o 
  -2  10   6     7381.39     7855.55    201.18 o 
  -1  10   6     5976.61     5899.23    171.30 o 
   0  10   6     1831.41     1483.46    111.58 o 
   1  10   6     4351.17     3782.68    290.60 o 
   2  10   6     4723.92     4494.70    213.47 o 
   3  10   6      189.15      162.44     51.20 o 
   4  10   6     2978.79     2885.06    161.98 o 
   5  10   6     4451.19     4260.20    198.43 o 
   6  10   6     1218.74     1277.00    155.62 o 
   7  10   6       92.32       46.10    174.46 o 
   8  10   6     1304.57     1491.13    273.88 o 
   9  10   6      812.80      335.31    257.78 o 
  10  10   6        5.62      210.66    239.52 o 
 -10  11   6       13.01      -50.44    122.66 o 
  -9  11   6      389.53      246.16    128.08 o 
  -8  11   6       93.28      -56.98    120.34 o 
  -7  11   6       69.85       81.99     90.72 o 
  -6  11   6      868.98      764.54    131.34 o 
  -5  11   6     4674.71     4594.09    167.76 o 
  -4  11   6     1133.74     1107.22    109.75 o 
  -3  11   6       11.48      -32.35     60.35 o 
  -2  11   6      257.40      346.18     85.86 o 
  -1  11   6     4707.10     4479.18    158.40 o 
   0  11   6     1149.07     1080.64    173.93 o 
   2  11   6     5574.45     5167.53    138.08 o 
   3  11   6      190.45      161.59     55.12 o 
   4  11   6      273.71      196.91     98.51 o 
   5  11   6      406.08      480.81    172.23 o 
   6  11   6     1425.15     1422.40    151.94 o 
   7  11   6      421.44      374.58    145.24 o 
   8  11   6       92.65       75.70    214.17 o 
   9  11   6       17.82      288.33    200.74 o 
 -10  12   6        0.16      110.51    119.07 o 
  -9  12   6       82.76       90.53    124.99 o 
  -8  12   6       54.40       60.43     92.33 o 
  -7  12   6     1979.27     1727.36    231.99 o 
  -6  12   6       14.23      -36.74    108.64 o 
  -5  12   6     1685.58     1613.62    133.33 o 
  -4  12   6     4953.08     5180.40    307.58 o 
  -3  12   6      706.21      592.03     86.17 o 
  -2  12   6      288.47      233.61     66.73 o 
   0  12   6       59.55       61.05     63.49 o 
   1  12   6      861.70      757.70     70.88 o 
   2  12   6     4634.43     5064.28    355.09 o 
   3  12   6     1973.24     1990.04    112.26 o 
   4  12   6     1485.22     1407.52    125.91 o 
   5  12   6      167.32       89.43    108.31 o 
   6  12   6      204.79       36.77     91.42 o 
   7  12   6       44.84       -0.34     95.46 o 
   8  12   6        0.17      -83.96    135.52 o 
   9  12   6        0.44      -22.54    179.99 o 
  -9  13   6      631.34      476.13    147.80 o 
  -8  13   6     1222.79     1254.77    187.89 o 
  -7  13   6      242.76       52.52    165.60 o 
  -6  13   6     1686.91     1519.85    157.65 o 
  -5  13   6      920.89      718.92    114.65 o 
  -4  13   6      265.52      322.25     88.08 o 
  -3  13   6       72.38      104.97    100.62 o 
  -2  13   6      520.18      635.19     97.48 o 
  -1  13   6     2736.01     2942.46    205.18 o 
   0  13   6     4789.93     4747.38    544.54 o 
   1  13   6     1951.70     1842.03    123.77 o 
   2  13   6    13919.74    13827.43    624.82 o 
   3  13   6      469.30      329.91    103.34 o 
   4  13   6     1663.43     1809.90    155.72 o 
   5  13   6      595.99      522.66    174.61 o 
   6  13   6      229.04      189.98    102.44 o 
   7  13   6       74.67      -47.39    119.00 o 
   8  13   6        2.68      -14.31    127.64 o 
   9  13   6      183.42      -16.71    181.53 o 
  -9  14   6      201.99      306.93    149.48 o 
  -8  14   6        0.30     -170.62    160.61 o 
  -7  14   6      216.12       64.31    116.97 o 
  -6  14   6      231.22      363.41    109.78 o 
  -5  14   6     4209.85     4599.66    385.06 o 
  -4  14   6     1926.84     2172.86    224.16 o 
  -3  14   6     3234.43     3706.36    169.04 o 
  -2  14   6    12756.56    13573.98    443.49 o 
  -1  14   6     3996.76     4246.28    160.99 o 
   0  14   6     1335.73     1246.18    107.46 o 
   1  14   6     8674.25     8630.68    514.52 o 
   2  14   6      351.92      349.76     72.81 o 
   3  14   6     2289.70     1840.93    145.66 o 
   4  14   6      811.16      555.74    116.41 o 
   5  14   6     3323.62     3372.42    242.99 o 
   6  14   6     1805.23     1577.88    253.17 o 
   7  14   6      247.65       10.69    153.43 o 
   8  14   6     1781.75     1846.56    205.44 o 
   9  14   6      351.02      717.57    262.82 o 
  -9  15   6      769.79      847.39    172.75 o 
  -8  15   6     1446.68     1568.34    169.45 o 
  -7  15   6       28.65       -2.93    128.64 o 
  -6  15   6     3413.45     3765.52    250.73 o 
  -5  15   6     5003.17     5611.54    222.00 o 
  -4  15   6      139.40       73.90     87.44 o 
  -3  15   6     2377.51     2356.21    138.72 o 
  -2  15   6       71.83      202.06     97.94 o 
  -1  15   6     4017.84     4028.92    217.07 o 
   0  15   6      405.67      351.83    107.65 o 
   1  15   6    11912.01    11040.88   1128.85 o 
   2  15   6    13026.22    13201.60    346.35 o 
   3  15   6       37.52       33.56     91.94 o 
   4  15   6     3849.68     3983.39    203.28 o 
   5  15   6     1930.77     1897.82    160.94 o 
   6  15   6        3.77      122.72    152.57 o 
   7  15   6      479.24      552.91    162.57 o 
   8  15   6      242.36      368.17    165.39 o 
   9  15   6      396.52      260.67    354.25 o 
  -9  16   6      716.55      682.82    177.30 o 
  -8  16   6      305.09      225.44    130.83 o 
  -7  16   6      690.07      830.80    151.62 o 
  -6  16   6       11.24      -53.10    123.15 o 
  -5  16   6      400.18      607.65    138.74 o 
  -4  16   6     2323.64     2289.44    157.13 o 
  -3  16   6      358.81      278.44    104.33 o 
  -2  16   6    14409.50    15747.14    956.25 o 
  -1  16   6     4633.37     4693.04    182.61 o 
   0  16   6     3494.27     3668.19    158.03 o 
   1  16   6     4788.38     5131.98    226.93 o 
   2  16   6       97.22      156.49     83.28 o 
   3  16   6      557.45      576.38    159.82 o 
   4  16   6       77.32      165.34    105.53 o 
   5  16   6     1878.56     1940.81    348.07 o 
   6  16   6     1903.00     1825.83    222.26 o 
   7  16   6      389.27      438.17    155.47 o 
   8  16   6     1270.04     1266.32    177.08 o 
  -8  17   6       15.27      -27.71    136.02 o 
  -7  17   6      199.75      322.16    121.94 o 
  -6  17   6     1222.33     1230.47    320.63 o 
  -5  17   6      497.91      558.16    137.28 o 
  -4  17   6       98.41       64.80     87.12 o 
  -3  17   6     1943.71     1992.42    143.78 o 
  -2  17   6      236.89      446.54    100.55 o 
  -1  17   6     1705.65     1986.89    144.11 o 
   0  17   6      173.45      173.31    101.31 o 
   1  17   6     7043.24     8061.46    254.31 o 
   2  17   6     1682.03     2086.89    128.09 o 
   3  17   6        0.69       -2.31    116.79 o 
   4  17   6     1191.23     1185.12    168.85 o 
   5  17   6      477.81      540.47    142.06 o 
   6  17   6      259.40      234.70    136.16 o 
   7  17   6      171.06      -46.05    129.71 o 
   8  17   6      182.03      267.54    164.37 o 
  -8  18   6      110.80       44.09    109.64 o 
  -7  18   6     1453.49     1661.99    225.01 o 
  -6  18   6      595.85      706.80    245.12 o 
  -5  18   6       70.77      155.59    136.11 o 
  -4  18   6        5.04      -32.72     91.47 o 
  -3  18   6      161.69      108.55     99.68 o 
  -2  18   6      567.93      515.30    100.88 o 
  -1  18   6       44.02      191.94     88.35 o 
   0  18   6     3416.88     4080.01    357.14 o 
   1  18   6     1130.16     1368.84    136.03 o 
   2  18   6      675.30      682.14     94.28 o 
   3  18   6      368.10      307.77    132.21 o 
   4  18   6      127.63       -4.14    138.75 o 
   5  18   6       82.64       68.29    124.08 o 
   6  18   6       99.40      142.76    174.57 o 
   7  18   6      113.88     -112.02    206.98 o 
   8  18   6        5.16       54.08    156.49 o 
  -8  19   6      109.12      -45.08    213.50 o 
  -7  19   6       38.92      204.99    132.03 o 
  -6  19   6       28.97     -115.46    107.59 o 
  -5  19   6      346.86      232.34    142.50 o 
  -4  19   6      501.13      446.57    105.65 o 
  -3  19   6      309.54      242.19     98.05 o 
  -2  19   6      206.08      189.90    109.23 o 
  -1  19   6        3.29       48.16     93.40 o 
   0  19   6      291.46      359.58    107.87 o 
   1  19   6      167.08      189.05    100.48 o 
   2  19   6      666.95      647.94    143.65 o 
   3  19   6      118.06      -21.99    101.01 o 
   4  19   6        9.19       19.14    140.47 o 
   5  19   6      483.78      784.22    170.44 o 
   6  19   6      405.73      453.20    405.31 o 
   7  19   6       30.43      -13.66    157.81 o 
  -7  20   6      228.04      161.79    130.87 o 
  -6  20   6      527.33      418.54    142.90 o 
  -5  20   6      182.13      111.39    119.73 o 
  -4  20   6      192.51       83.05     99.64 o 
  -3  20   6      199.67      180.65    100.01 o 
  -2  20   6     1744.44     1720.92    157.63 o 
  -1  20   6     1467.18     1720.55    207.04 o 
   0  20   6      120.25      177.79    102.55 o 
   1  20   6      628.39      521.87    149.28 o 
   2  20   6      198.53      279.52    143.51 o 
   3  20   6       47.75       86.81    145.80 o 
   4  20   6        3.13       69.29    125.55 o 
   5  20   6      397.15      619.21    190.13 o 
   6  20   6      540.22      488.67    252.89 o 
   7  20   6        3.05       33.43    178.77 o 
  -7  21   6       69.25      -74.55    168.72 o 
  -6  21   6      235.07      322.69    172.83 o 
  -5  21   6      666.68      840.63    170.48 o 
  -4  21   6      244.84      367.26    144.14 o 
  -3  21   6      934.73      924.31    125.18 o 
  -2  21   6       90.81      125.61     96.78 o 
  -1  21   6      159.04      111.27    107.56 o 
   0  21   6      418.31      539.28    128.58 o 
   2  21   6     2040.32     2373.54    306.71 o 
   3  21   6      256.30      345.55    138.66 o 
   4  21   6      755.21      599.39    194.31 o 
   5  21   6     1338.78     1393.80    227.85 o 
   6  21   6        0.41     -188.14    160.94 o 
  -6  22   6       80.22      -70.60    166.50 o 
  -5  22   6        2.19     -132.16    109.37 o 
  -4  22   6      402.84      429.64    222.41 o 
  -3  22   6       55.13      178.24     98.66 o 
  -2  22   6      494.37      449.56    124.31 o 
  -1  22   6       12.07      131.28    107.51 o 
   0  22   6      697.45      979.94    147.76 o 
   1  22   6     1906.91     2249.29    248.13 o 
   2  22   6      118.17      234.35    155.93 o 
   3  22   6     1279.56     1344.83    202.93 o 
   4  22   6      112.93      142.29    250.26 o 
   5  22   6      686.21      466.81    194.84 o 
   6  22   6      432.30      210.89    153.06 o 
  -5  23   6        1.17       35.86    128.06 o 
  -4  23   6      648.52     1077.88    211.50 o 
  -3  23   6     1791.79     2142.83    319.39 o 
  -2  23   6      234.74      176.50    147.33 o 
  -1  23   6      549.76      583.05    172.11 o 
   0  23   6     1851.73     1980.66    442.19 o 
   1  23   6      103.02      157.31    158.56 o 
   2  23   6     1082.18      917.67    198.83 o 
   3  23   6      119.40      130.77    124.10 o 
   4  23   6     1435.77     1702.17    311.10 o 
   5  23   6      172.28       86.51    149.28 o 
  -5  24   6        3.38     -111.87    125.16 o 
  -4  24   6      120.21      186.26    136.29 o 
  -3  24   6      290.93      483.94    123.76 o 
  -2  24   6       57.94      -56.00    111.08 o 
  -1  24   6       16.20       75.32    120.71 o 
   0  24   6      621.97      868.85    149.59 o 
   1  24   6     1125.81      935.55    252.89 o 
   2  24   6        8.23      -30.93    127.57 o 
   3  24   6     1330.35     1467.18    324.40 o 
   4  24   6      224.99      434.03    218.02 o 
  -4  25   6      166.48      311.04    148.46 o 
  -3  25   6      128.33      165.58    169.02 o 
  -2  25   6       32.83       13.75    107.74 o 
  -1  25   6       21.20      107.56    106.40 o 
   0  25   6      470.25      563.58    168.47 o 
   1  25   6        5.11      398.41    222.54 o 
   2  25   6       34.46       28.00    162.42 o 
   3  25   6        2.55      323.39    259.67 o 
  -3  26   6        0.20       70.65    167.21 o 
  -2  26   6       23.25      104.23    136.47 o 
  -1  26   6        1.39       56.46    107.42 o 
   0  26   6        2.63       76.14    103.86 o 
   1  26   6       45.05      175.12    178.38 o 
   2  26   6        6.14     -204.47    222.28 o 
 -11   1   7        8.57     -182.37    204.88 o 
 -10   1   7      250.12      141.56    172.18 o 
  -9   1   7      442.38      492.55    218.26 o 
  -7   1   7      518.38      320.87     77.20 o 
  -6   1   7     1777.87     1791.18     98.83 o 
  -5   1   7      286.94      294.77     60.98 o 
  -4   1   7     1063.61      813.10     97.13 o 
  -3   1   7      327.61      333.63     63.05 o 
  -2   1   7     3515.82     3218.35    160.14 o 
  -1   1   7     5352.11     5358.66    152.84 o 
   0   1   7     3868.78     4252.04    242.92 o 
   1   1   7    13609.49    12340.34    228.62 o 
   2   1   7      146.30      -14.18     66.63 o 
   3   1   7     5704.26     5828.35    133.32 o 
   4   1   7     7164.67     8602.97    313.56 o 
   5   1   7      510.74      511.68     73.58 o 
   6   1   7      159.15       64.50    151.46 o 
   7   1   7      311.35      436.69    194.17 o 
   8   1   7       22.77     -138.54    208.27 o 
   9   1   7      237.82        3.00    190.82 o 
  10   1   7      177.90      271.44    206.94 o 
 -11   2   7       86.82       71.27    200.84 o 
 -10   2   7      556.90      391.02    304.95 o 
  -9   2   7        1.02      -16.56    166.73 o 
  -8   2   7      322.19       70.27     97.43 o 
  -7   2   7      870.05      721.46     84.71 o 
  -6   2   7      155.45      167.96     73.19 o 
  -5   2   7    10841.17    10742.66    182.01 o 
  -3   2   7    24114.83    24516.71    434.87 o 
  -2   2   7     2516.75     2386.57    228.83 o 
  -1   2   7     2458.66     2224.66    274.72 o 
   0   2   7    28767.16    26721.92    634.00 o 
   1   2   7     9584.58     8931.16    139.76 o 
   2   2   7      856.75      698.57     79.12 o 
   3   2   7       22.96       45.30    101.14 o 
   4   2   7     3204.53     3271.50    115.94 o 
   5   2   7        5.28       53.58     71.10 o 
   6   2   7     3219.32     2204.48    579.17 o 
   7   2   7     7226.99     7261.79    385.16 o 
   8   2   7     1093.61     1411.96    235.20 o 
   9   2   7        7.05     -235.26    165.85 o 
  10   2   7      588.93      122.11    353.75 o 
 -11   3   7      125.68        1.00    350.49 o 
 -10   3   7      342.31      379.48    193.87 o 
  -9   3   7     1528.75     1768.00    228.38 o 
  -8   3   7      276.46      205.26     97.79 o 
  -7   3   7     3565.13     3305.12    126.17 o 
  -6   3   7    12856.99    12716.00    208.25 o 
  -5   3   7      115.34      270.23     68.11 o 
  -4   3   7    19157.88    19472.09    237.78 o 
  -3   3   7     4716.80     4680.71    156.29 o 
  -2   3   7     8782.13     9351.93    368.19 o 
  -1   3   7     5067.99     5060.89    145.25 o 
   0   3   7     7505.34     6501.03   1476.33 o 
   1   3   7    25044.58    24583.16    264.92 o 
   2   3   7       58.18      -18.40     52.04 o 
   3   3   7    43843.07    45283.14   2684.23 o 
   4   3   7    18628.14    19376.27    385.55 o 
   5   3   7       36.85      132.53     91.82 o 
   6   3   7     2112.08     2070.88    142.20 o 
   7   3   7      276.84      437.69    224.94 o 
   8   3   7       93.81      213.16    211.06 o 
   9   3   7      227.64      181.83    225.16 o 
  10   3   7      521.97      146.65    300.44 o 
 -11   4   7       79.94     -220.03    363.53 o 
 -10   4   7      643.44      692.20    273.76 o 
  -9   4   7       71.89      122.71    140.54 o 
  -8   4   7     2800.21     2720.37    156.75 o 
  -7   4   7     1548.69     1296.51     96.99 o 
  -6   4   7     2131.41     2175.71    106.96 o 
  -5   4   7     8207.07     7912.77    210.96 o 
  -4   4   7      220.03      117.07     68.34 o 
  -3   4   7    23028.74    23748.21    486.51 o 
  -2   4   7    12860.21    12391.91    588.29 o 
  -1   4   7    33651.86    34148.77   1250.69 o 
   0   4   7    22553.99    23245.40    253.42 o 
   1   4   7       84.27       67.33     52.88 o 
   2   4   7    13593.45    12822.38    629.40 o 
   3   4   7     3465.15     3485.94    246.93 o 
   4   4   7     4624.38     4735.32    173.53 o 
   5   4   7     5758.50     6074.56    200.63 o 
   6   4   7       92.69      196.63    244.49 o 
   7   4   7     4380.81     4145.44    328.99 o 
   8   4   7      661.06      636.25    197.58 o 
   9   4   7       45.82        9.42    178.49 o 
  10   4   7     1019.71      863.63    247.57 o 
 -11   5   7      467.64      415.97    404.93 o 
 -10   5   7       48.26       70.68    256.71 o 
  -9   5   7      513.77      319.28    122.57 o 
  -8   5   7      655.50      677.99    115.10 o 
  -7   5   7     5078.24     5004.30    159.22 o 
  -6   5   7     1281.09     1205.59     96.13 o 
  -5   5   7     2274.88     2534.68    110.77 o 
  -4   5   7    13121.19    14537.17    305.22 o 
  -3   5   7    36422.07    36792.85    865.95 o 
  -2   5   7    16300.81    13604.00   1821.63 o 
  -1   5   7    34598.96    34999.35    752.18 o 
   0   5   7     6089.61     5441.70    151.74 o 
   1   5   7     7791.33     7598.48    467.89 o 
   2   5   7      226.40      199.09     75.64 o 
   3   5   7     4161.32     3756.82    157.07 o 
   4   5   7     4314.02     4212.96    253.35 o 
   5   5   7      744.37      741.44    113.34 o 
   6   5   7     2199.66     2380.80    163.08 o 
   7   5   7      422.25      486.75    193.48 o 
   8   5   7      197.95      130.36    157.24 o 
   9   5   7      299.32      -37.41    154.30 o 
  10   5   7       26.70       73.00    198.22 o 
 -10   6   7      302.52      663.70    257.20 o 
  -9   6   7       88.47       48.46    183.39 o 
  -8   6   7     3532.91     3680.03    297.20 o 
  -7   6   7     2009.91     1938.26    142.45 o 
  -6   6   7      119.77      107.97     66.40 o 
  -5   6   7     4073.45     3890.21    123.41 o 
  -4   6   7     3442.72     3370.83    115.28 o 
  -3   6   7      106.03      205.63     74.90 o 
  -2   6   7      907.46      820.36     94.45 o 
  -1   6   7     8990.93     9749.06    153.51 o 
   0   6   7     2013.64     2111.23     85.99 o 
   1   6   7    10901.36    10232.60    181.89 o 
   2   6   7    18332.26    17036.33    395.11 o 
   3   6   7     3074.02     2755.49    177.80 o 
   4   6   7      990.43      988.26     77.39 o 
   5   6   7     3540.46     3565.31    184.50 o 
   6   6   7      182.05      240.84    102.51 o 
   7   6   7       84.02      -81.83    171.58 o 
   8   6   7      286.91      470.61    224.41 o 
   9   6   7      662.57      472.57    204.03 o 
  10   6   7       23.00       64.69    197.33 o 
 -10   7   7      581.54      419.70    273.98 o 
  -9   7   7       14.28     -151.61    102.15 o 
  -8   7   7      532.72      490.56    161.77 o 
  -7   7   7       57.26       16.60     89.08 o 
  -6   7   7      167.78      138.28     89.32 o 
  -5   7   7     2206.78     2166.07    111.71 o 
  -4   7   7     3491.18     3443.57    117.62 o 
  -3   7   7      850.95      775.60    129.30 o 
  -2   7   7     7843.11     7505.34    187.13 o 
  -1   7   7     5781.50     5552.04    279.69 o 
   0   7   7      507.32      559.41     66.22 o 
   1   7   7     5331.42     4921.02    273.41 o 
   2   7   7      828.38      622.21     72.27 o 
   3   7   7       98.67      103.27     64.27 o 
   4   7   7     2785.49     2893.46    158.76 o 
   5   7   7     2390.46     2452.47    166.77 o 
   6   7   7      372.93      375.35    111.67 o 
   7   7   7        2.53     -111.06    199.59 o 
   8   7   7      799.15      602.12    185.00 o 
   9   7   7      497.33      202.72    333.18 o 
  10   7   7      269.73      -12.00    170.01 o 
 -10   8   7       50.00      -59.55    257.68 o 
  -9   8   7        1.21       57.39    117.73 o 
  -8   8   7        5.48       18.47     86.72 o 
  -7   8   7       93.92      -41.41    108.34 o 
  -6   8   7      579.31      535.56     89.08 o 
  -5   8   7     1988.02     2021.49    119.40 o 
  -4   8   7       96.60      105.97     70.55 o 
  -3   8   7       17.81       32.88     60.59 o 
  -2   8   7      445.11      424.04     71.15 o 
  -1   8   7      363.56      416.00     81.19 o 
   0   8   7     1399.26     1582.94    168.21 o 
   1   8   7     1244.22      934.09    172.78 o 
   2   8   7     3424.29     3001.80    114.61 o 
   3   8   7       50.64       47.29     59.64 o 
   4   8   7      437.21      379.48    104.65 o 
   5   8   7      434.02      476.30     96.31 o 
   6   8   7       88.54      140.08    107.54 o 
   7   8   7      328.09      238.71    119.00 o 
   8   8   7     1200.61     1228.78    265.84 o 
   9   8   7        7.05      -17.57    179.73 o 
  10   8   7       85.56      167.65    185.47 o 
 -10   9   7      164.58      108.16    231.49 o 
  -9   9   7      424.60      339.12    131.18 o 
  -8   9   7        5.72      -53.30     98.37 o 
  -7   9   7     1093.68     1131.83    140.51 o 
  -6   9   7      275.67      286.86     87.89 o 
  -5   9   7      515.63      451.75     91.77 o 
  -4   9   7     3245.39     3352.59    153.02 o 
  -3   9   7       28.31      -15.76     66.92 o 
  -2   9   7      605.08      431.16     90.96 o 
  -1   9   7     3810.66     3585.71    160.86 o 
   0   9   7      224.74      221.42     61.75 o 
   2   9   7     1627.59     1628.17    109.00 o 
   3   9   7     5900.72     5517.72    292.05 o 
   4   9   7     3857.99     3515.34    168.03 o 
   5   9   7        4.85       66.46    110.51 o 
   6   9   7     2389.95     2179.44    166.88 o 
   7   9   7     1360.25     1293.76    158.13 o 
   8   9   7        0.79     -138.75    208.27 o 
   9   9   7      144.05       49.86    188.86 o 
  10   9   7        6.16       -4.11    221.41 o 
 -10  10   7       18.90      122.63    129.70 o 
  -9  10   7      127.26      198.76    133.09 o 
  -8  10   7     1951.94     1923.73    174.49 o 
  -7  10   7      560.76      400.34    105.27 o 
  -6  10   7     1020.26      894.81    192.64 o 
  -5  10   7     2605.09     2497.34    138.83 o 
  -4  10   7       14.28      -45.89     70.77 o 
  -3  10   7       37.62      -31.32     79.89 o 
  -2  10   7      428.67      361.23     70.96 o 
  -1  10   7     2875.81     2658.62    134.60 o 
   0  10   7    22866.26    21166.56   1223.80 o 
   1  10   7     2728.27     2895.54    164.27 o 
   2  10   7    11698.68    10483.92    227.87 o 
   3  10   7    13583.78    12768.77    234.16 o 
   4  10   7      429.28      551.13    117.48 o 
   5  10   7        8.57       41.75    107.02 o 
   6  10   7      585.71      752.99    138.98 o 
   7  10   7      159.17      130.77    113.40 o 
   8  10   7      196.30       91.56    185.99 o 
   9  10   7       81.66      438.14    240.66 o 
 -10  11   7       20.04      -54.19    121.13 o 
  -9  11   7      310.87      132.89    123.08 o 
  -8  11   7      339.30      334.28    132.30 o 
  -7  11   7     1166.08     1173.73    156.92 o 
  -6  11   7      499.76      350.03    107.55 o 
  -5  11   7     2742.68     2648.30    141.85 o 
  -4  11   7     5997.14     6023.78    198.79 o 
  -3  11   7      492.99      507.01     84.04 o 
  -2  11   7     8609.13     8578.01    341.97 o 
  -1  11   7    11779.06    11202.35    969.64 o 
   0  11   7       36.70       12.33     71.81 o 
   1  11   7      273.09      167.29     59.18 o 
   2  11   7       92.19      166.17     67.79 o 
   3  11   7     3095.70     2775.29    124.21 o 
   4  11   7      843.21      836.80    120.22 o 
   5  11   7     3780.13     3849.40    197.68 o 
   6  11   7     3152.62     3023.82    216.22 o 
   7  11   7      615.71      488.29    141.83 o 
   8  11   7      459.84      463.21    201.62 o 
   9  11   7     1269.73     1146.69    272.91 o 
 -10  12   7        0.58     -190.71    127.14 o 
  -9  12   7       94.19        1.56    110.10 o 
  -8  12   7      890.04      865.39    150.40 o 
  -7  12   7      992.38     1058.58    180.28 o 
  -6  12   7     1261.43     1219.94    143.40 o 
  -5  12   7     4493.70     4540.20    241.07 o 
  -4  12   7      606.44      462.00    106.81 o 
  -3  12   7      782.78      730.45     97.15 o 
  -2  12   7      386.64      253.17     89.16 o 
  -1  12   7     1222.58     1200.50    106.16 o 
   0  12   7      716.96      707.73     88.89 o 
   1  12   7      169.99      119.96     55.86 o 
   2  12   7    14930.86    14960.75    218.55 o 
   3  12   7     9039.40     8394.10    308.57 o 
   4  12   7     2244.37     2259.76    172.43 o 
   5  12   7     2627.40     2758.50    183.75 o 
   6  12   7      786.71      719.83    120.63 o 
   7  12   7      122.84      -66.67    121.59 o 
   8  12   7      217.64       66.30    157.68 o 
   9  12   7       44.53      150.82    223.95 o 
  -9  13   7        1.70      -29.52    121.48 o 
  -8  13   7        0.11       31.82    102.41 o 
  -7  13   7      172.12      154.23    106.37 o 
  -6  13   7      890.06      787.24    166.93 o 
  -5  13   7       97.24      110.39    114.73 o 
  -4  13   7     5070.29     5692.59    317.38 o 
  -3  13   7      173.31      174.49     78.85 o 
  -2  13   7     2586.59     2333.43    190.28 o 
  -1  13   7     1762.28     1600.62    112.35 o 
   0  13   7      835.34      870.98     95.46 o 
   1  13   7     6941.70     7237.12    195.05 o 
   2  13   7     2850.92     2861.93    112.71 o 
   3  13   7      290.68      290.24    115.97 o 
   4  13   7     1247.20     1192.69    141.21 o 
   5  13   7      776.63      591.17    131.82 o 
   6  13   7      183.87       71.88    109.33 o 
   7  13   7        6.91     -109.17    127.99 o 
   8  13   7      351.34      222.84    165.94 o 
   9  13   7      631.33      741.15    226.73 o 
  -9  14   7        3.74       63.80    134.94 o 
  -8  14   7        0.54     -134.39     99.18 o 
  -7  14   7      147.37      -51.06    120.58 o 
  -6  14   7        5.39        6.38     98.09 o 
  -5  14   7     2023.10     1901.83    154.03 o 
  -4  14   7       69.05      174.77    107.25 o 
  -3  14   7     2028.63     1875.45    142.70 o 
  -2  14   7      812.11      797.46    110.70 o 
  -1  14   7      553.04      363.20     86.84 o 
   0  14   7       10.33      -87.55     70.86 o 
   1  14   7      136.41       17.73     71.91 o 
   2  14   7     1303.69     1354.09    100.05 o 
   3  14   7      247.13      257.48     95.15 o 
   4  14   7       52.46     -149.28    116.77 o 
   5  14   7      455.13      402.36    126.42 o 
   6  14   7      515.69      441.45    122.58 o 
   7  14   7        4.36     -132.55    115.59 o 
   8  14   7        5.14     -179.60    119.73 o 
   9  14   7        8.48      362.78    269.95 o 
  -9  15   7       12.95       -0.36    131.14 o 
  -8  15   7      346.89      259.19    118.39 o 
  -7  15   7       56.20       99.27    102.03 o 
  -6  15   7       11.44      -25.77     92.21 o 
  -5  15   7     1557.78     1745.31    149.52 o 
  -4  15   7     1551.27     1684.42    151.36 o 
  -3  15   7      337.98      230.26    108.05 o 
  -2  15   7     1165.02     1078.16    121.74 o 
  -1  15   7     1133.09     1113.13    133.77 o 
   0  15   7     1351.12     1282.50    111.99 o 
   1  15   7      954.96     1068.68    169.56 o 
   2  15   7      375.31      361.38     77.87 o 
   3  15   7      133.09      147.46    117.66 o 
   4  15   7       76.68      -11.20    100.19 o 
   5  15   7      401.28      310.62    173.61 o 
   6  15   7       23.11      140.30    128.20 o 
   7  15   7       52.20       65.47    116.44 o 
   8  15   7      117.48       47.01    151.64 o 
  -8  16   7      610.13      735.59    165.38 o 
  -7  16   7      913.73      983.58    160.96 o 
  -6  16   7       16.48      -33.90    150.91 o 
  -5  16   7     1587.28     1780.87    149.68 o 
  -4  16   7      153.21      290.00    157.47 o 
  -3  16   7      124.67       66.00    101.54 o 
  -2  16   7      558.94      601.72    108.78 o 
  -1  16   7     1178.94     1209.79    162.15 o 
   0  16   7      393.97      259.23     95.95 o 
   1  16   7      270.42      330.62     86.98 o 
   2  16   7     4294.26     4961.15    187.36 o 
   3  16   7      334.19      183.77    151.31 o 
   4  16   7      557.14      471.76    153.45 o 
   5  16   7      340.85      460.72    134.85 o 
   6  16   7        3.02        5.74    126.93 o 
   7  16   7        2.27      -12.84    146.03 o 
   8  16   7        2.76       38.72    216.27 o 
  -8  17   7        4.44       16.39    131.94 o 
  -7  17   7       36.66      137.16    145.01 o 
  -6  17   7      137.91      133.05    138.29 o 
  -5  17   7      258.68      250.44    115.67 o 
  -4  17   7     3096.98     3298.66    179.46 o 
  -3  17   7      839.01      875.10    118.74 o 
  -2  17   7     3542.52     3700.45    182.97 o 
  -1  17   7     3256.41     4011.53    304.92 o 
   0  17   7      177.87      104.66     84.51 o 
   1  17   7     3450.23     3829.71    277.35 o 
   2  17   7      246.05      209.46    110.94 o 
   3  17   7     1359.74     1348.68    164.00 o 
   4  17   7      171.74      119.73    141.59 o 
   5  17   7      299.51      364.60    140.48 o 
   6  17   7     1767.21     1672.77    537.15 o 
   7  17   7        9.48      -69.34    208.49 o 
   8  17   7      196.59      152.46    146.05 o 
  -8  18   7      718.72      668.33    158.97 o 
  -7  18   7      334.56      307.49    149.03 o 
  -6  18   7      257.46      326.37    121.95 o 
  -5  18   7     2984.14     3190.31    422.62 o 
  -4  18   7      302.47      292.65    117.31 o 
  -3  18   7     2735.78     3027.68    289.29 o 
  -2  18   7     3110.33     3142.48    234.68 o 
  -1  18   7     1240.22     1360.83    155.77 o 
   0  18   7     2070.40     2231.87    193.72 o 
   1  18   7       49.43      114.28     91.51 o 
   2  18   7     2854.98     2956.04    223.82 o 
   3  18   7      675.41      854.48    143.09 o 
   4  18   7       99.57      161.34    128.55 o 
   5  18   7     1372.73     1450.88    203.81 o 
   6  18   7      203.37      271.76    169.42 o 
   7  18   7      196.93      123.77    174.09 o 
  -7  19   7      841.83      883.88    190.50 o 
  -6  19   7      744.37      816.52    312.23 o 
  -5  19   7        8.79        9.03    105.69 o 
  -4  19   7      766.02      704.67    127.30 o 
  -3  19   7     1021.24     1122.70    130.86 o 
  -2  19   7     2554.24     2586.48    159.91 o 
  -1  19   7     1730.51     1998.34    185.34 o 
   0  19   7     1818.08     1937.72    220.31 o 
   1  19   7     3750.66     3673.27    244.86 o 
   2  19   7      452.60      354.38    125.42 o 
   3  19   7      435.87      393.58    142.45 o 
   4  19   7      842.39      839.34    202.21 o 
   5  19   7      255.82      313.38    165.38 o 
   6  19   7      471.83      300.55    183.02 o 
   7  19   7        0.39      130.01    128.70 o 
  -7  20   7        4.70       48.54    125.60 o 
  -6  20   7      213.23      237.88    134.77 o 
  -5  20   7      319.30      283.35    161.70 o 
  -4  20   7      135.54      164.67    110.81 o 
  -3  20   7     1714.51     1816.54    204.22 o 
  -2  20   7     2634.31     3265.27    272.79 o 
  -1  20   7      346.15      160.53     95.47 o 
   0  20   7     1338.82     1177.00    123.88 o 
   1  20   7       10.30       29.68     89.46 o 
   2  20   7     1527.17     1386.31    290.78 o 
   3  20   7      145.11      138.70    112.26 o 
   4  20   7      818.03      848.13    182.28 o 
   5  20   7     1262.51     1132.57    175.02 o 
   6  20   7        8.88      -68.87    125.52 o 
  -6  21   7     1521.99     1873.16    393.26 o 
  -5  21   7      115.21     -133.28    147.77 o 
  -4  21   7      269.33      377.77    151.70 o 
  -3  21   7      822.18     1014.11    139.34 o 
  -2  21   7       12.15       44.40     94.83 o 
  -1  21   7        3.95      -94.76    150.75 o 
   0  21   7      366.99      499.54    131.01 o 
   1  21   7     1416.88     1736.77    261.30 o 
   2  21   7      206.62      326.19    160.74 o 
   3  21   7      328.95      239.82    162.72 o 
   4  21   7      437.65      589.03    172.47 o 
   5  21   7        5.50     -125.64    117.98 o 
   6  21   7       22.74      -10.25    139.46 o 
  -6  22   7        0.54      -53.65    156.94 o 
  -5  22   7        0.36      122.89    147.86 o 
  -4  22   7      387.26      481.09    170.63 o 
  -3  22   7      354.96      310.54    126.71 o 
  -2  22   7      274.09      328.08    122.88 o 
  -1  22   7       36.54       84.67    110.84 o 
   0  22   7      164.61      307.93    126.94 o 
   1  22   7      694.81      664.60    240.35 o 
   2  22   7       20.29     -163.45    109.62 o 
   3  22   7       40.14      -37.21    119.09 o 
   4  22   7       58.72      -87.71    120.62 o 
   5  22   7        1.16      -26.94    146.06 o 
  -5  23   7      108.00      177.67    211.62 o 
  -4  23   7      183.05      118.78    294.41 o 
  -3  23   7        0.34       49.83    118.87 o 
  -2  23   7      445.01      623.15    135.88 o 
  -1  23   7      834.11     1137.58    222.91 o 
   0  23   7        2.56       23.60    117.61 o 
   1  23   7       52.02       -5.02    201.46 o 
   2  23   7       38.44        0.61    152.03 o 
   3  23   7       77.25     -176.47    123.07 o 
   4  23   7        1.56      -46.26    157.68 o 
   5  23   7        3.86      -38.61    178.77 o 
  -4  24   7       87.36        9.12    184.40 o 
  -3  24   7      600.37      668.16    149.72 o 
  -2  24   7      187.82      194.14    126.84 o 
  -1  24   7      210.01      152.14    127.94 o 
   0  24   7      207.90      174.25    127.25 o 
   1  24   7       18.48      -49.17    142.25 o 
   2  24   7      363.36      302.26    170.58 o 
   3  24   7       15.43     -134.23    118.84 o 
   4  24   7      240.81      320.98    183.82 o 
  -3  25   7      156.57      372.92    139.72 o 
  -2  25   7      228.55      424.15    149.06 o 
  -1  25   7       70.07       33.88    125.44 o 
   0  25   7      451.25      368.71    291.40 o 
   1  25   7     1627.62     1614.70    270.45 o 
   2  25   7       90.03       97.06    131.45 o 
   3  25   7      493.87      266.81    201.84 o 
  -2  26   7      843.64     1121.08    180.97 o 
  -1  26   7      117.15      -19.58    129.08 o 
   0  26   7      836.79     1182.93    279.99 o 
   1  26   7       25.81      190.42    223.04 o 
 -11   0   8      171.56      419.73    347.73 o 
 -10   0   8      481.60      486.97    326.40 o 
  -9   0   8     4225.07     4947.71    530.12 o 
  -8   0   8     1889.70     1712.64    269.92 o 
  -7   0   8     4803.23     4447.86    206.84 o 
  -6   0   8    20877.21    19613.78    769.33 o 
  -5   0   8     1156.88     1215.22    130.25 o 
  -4   0   8     5789.24     6096.78    418.37 o 
  -3   0   8     8837.18     8568.03    312.60 o 
  -2   0   8     1546.96     1597.64    163.08 o 
  -1   0   8    10387.78    11156.13    326.15 o 
   0   0   8     1093.99      901.43    130.96 o 
   1   0   8     1175.79      970.22    118.79 o 
   2   0   8     3084.93     2885.31    139.86 o 
   3   0   8      427.29      235.65    153.54 o 
   4   0   8    14692.37    15502.14    607.14 o 
   5   0   8      598.51      834.55    116.05 o 
   6   0   8       33.61      -53.44    256.41 o 
   7   0   8     2777.61     2679.46    401.67 o 
   8   0   8     1783.84     1463.16    319.13 o 
   9   0   8      117.41      324.90    340.45 o 
  10   0   8      164.53       78.53    238.09 o 
 -11   1   8        3.76       -4.49    357.64 o 
 -10   1   8      887.65      631.30    300.81 o 
  -9   1   8      870.32     1228.97    257.60 o 
  -8   1   8      161.20      123.09     75.95 o 
  -7   1   8      319.45      332.30     79.72 o 
  -6   1   8     2297.49     2352.76    111.12 o 
  -5   1   8     8088.61     8381.46    198.56 o 
  -4   1   8      271.44      231.08     56.14 o 
  -3   1   8    18690.23    18991.04    774.30 o 
  -2   1   8     6096.73     6855.99    425.88 o 
  -1   1   8     2583.24     2447.48    204.85 o 
   0   1   8     2189.62     1930.36    111.24 o 
   1   1   8      431.18      350.44     55.36 o 
   2   1   8       54.22       -3.08     53.25 o 
   3   1   8     5226.15     5468.74    133.44 o 
   4   1   8      239.32      312.96     82.39 o 
   5   1   8     1722.60     1685.86    117.06 o 
   6   1   8       35.73        7.39    132.66 o 
   7   1   8        6.16       10.16    171.70 o 
   8   1   8      863.19      820.58    198.25 o 
   9   1   8      703.95      303.78    193.73 o 
  10   1   8      338.37      310.35    207.08 o 
 -11   2   8      329.20      350.24    389.88 o 
 -10   2   8       39.51      -63.19    160.94 o 
  -9   2   8     2208.03     2593.93    257.45 o 
  -8   2   8       28.05       16.81     73.47 o 
  -7   2   8      530.55      335.07     82.62 o 
  -6   2   8     1936.67     2040.61    107.21 o 
  -5   2   8      416.31      538.27     95.84 o 
  -4   2   8     5619.34     5503.05    135.13 o 
  -3   2   8     1523.33     1537.07    173.76 o 
  -2   2   8      802.38      751.74     79.04 o 
  -1   2   8     9169.67    10023.24    924.39 o 
   0   2   8       39.11      -32.81     86.03 o 
   1   2   8     8928.80     8339.44    388.56 o 
   2   2   8     2379.47     2139.77    119.50 o 
   3   2   8     1038.25      909.47     74.80 o 
   4   2   8     1718.83     1944.27    141.99 o 
   5   2   8     1003.82      848.10    102.23 o 
   6   2   8       25.52       -8.39    159.11 o 
   7   2   8      989.33      751.81    199.95 o 
   8   2   8      617.06      730.55    213.77 o 
   9   2   8      110.51       16.35    180.99 o 
  10   2   8      165.50       85.45    202.99 o 
 -10   3   8      167.50      310.35    345.47 o 
  -9   3   8        0.17      112.79    161.15 o 
  -8   3   8     1534.79     1374.40    126.08 o 
  -7   3   8      717.33      708.62     93.19 o 
  -6   3   8      254.90      329.99     72.14 o 
  -5   3   8       14.41      222.63    100.57 o 
  -4   3   8      268.54      371.02     62.37 o 
  -3   3   8      109.47       39.17    104.73 o 
  -2   3   8     2210.88     2430.67    199.20 o 
  -1   3   8      155.62       36.93    157.81 o 
   0   3   8      894.78      731.56     70.03 o 
   1   3   8      176.31      202.76     50.40 o 
   2   3   8     2442.07     2361.04     93.39 o 
   3   3   8      775.66      773.58     77.94 o 
   4   3   8       52.70       69.28     62.19 o 
   5   3   8        3.01      -27.89    106.49 o 
   6   3   8      477.28      161.99    197.00 o 
   7   3   8      343.01      198.24    161.24 o 
   8   3   8       22.28       10.09    170.84 o 
   9   3   8       30.00     -102.20    157.11 o 
  10   3   8        0.27       53.78    238.27 o 
 -10   4   8      247.46      261.50    249.98 o 
  -9   4   8       44.76      229.17    197.96 o 
  -8   4   8       54.76        0.80     85.46 o 
  -7   4   8      628.08      496.47    128.88 o 
  -6   4   8     2252.78     2293.47    145.73 o 
  -5   4   8     5272.92     4811.08    139.97 o 
  -4   4   8     1124.08     1010.68     83.65 o 
  -3   4   8        2.35       82.29     77.60 o 
  -2   4   8     1959.60     1908.37    126.75 o 
  -1   4   8     4776.36     4506.33    225.49 o 
   0   4   8     1103.05      997.86    110.38 o 
   1   4   8      667.27      640.25     79.67 o 
   2   4   8      788.57      728.30     83.86 o 
   3   4   8     1217.17     1208.77     83.36 o 
   4   4   8     5560.48     5516.90    158.28 o 
   5   4   8      501.10      401.77    104.12 o 
   6   4   8      455.01      294.81    169.31 o 
   7   4   8        9.19     -107.57    168.08 o 
   8   4   8      263.84       31.98    175.53 o 
   9   4   8      267.67       97.69    219.01 o 
  10   4   8       56.64      -71.64    181.86 o 
 -10   5   8      743.19      651.79    242.10 o 
  -9   5   8      326.26      290.82    135.82 o 
  -8   5   8      126.97       82.26    143.57 o 
  -7   5   8      381.98      308.45     94.89 o 
  -6   5   8       32.48      117.69     78.89 o 
  -5   5   8    13764.11    13834.17    410.76 o 
  -4   5   8     1733.79     1711.33    133.62 o 
  -3   5   8    10083.87    10010.08    424.47 o 
  -2   5   8    11207.01    10861.85    239.14 o 
  -1   5   8     1490.73     1319.38     80.15 o 
   0   5   8     5999.71     6063.81    181.99 o 
   1   5   8     8713.28     8873.95    638.02 o 
   2   5   8       10.92       18.81     61.66 o 
   3   5   8        1.90       16.73     59.05 o 
   4   5   8        2.97       81.50     58.95 o 
   5   5   8      314.18      171.31     96.44 o 
   6   5   8      364.23      116.81    103.64 o 
   7   5   8      654.73      652.82    199.35 o 
   8   5   8      782.25      730.39    235.18 o 
   9   5   8       38.01      210.65    219.94 o 
  10   5   8      354.16      225.90    243.32 o 
 -10   6   8       42.52      260.47    239.54 o 
  -9   6   8     1252.38     1159.94    140.47 o 
  -8   6   8     2461.72     2359.37    182.00 o 
  -7   6   8       70.30       33.25     82.60 o 
  -6   6   8     7356.88     7486.02    206.59 o 
  -5   6   8     1533.64     1770.81    165.38 o 
  -4   6   8     1499.41     1323.54     86.14 o 
  -3   6   8      814.57      763.33     84.55 o 
  -2   6   8     1080.20     1127.81    102.37 o 
  -1   6   8    14491.34    14645.26    188.58 o 
   0   6   8     1980.88     2051.73     98.15 o 
   1   6   8    31745.34    31971.79    950.18 o 
   2   6   8     4695.41     4579.65    122.34 o 
   3   6   8     3548.99     3184.79    129.44 o 
   4   6   8     3477.44     3314.24    208.08 o 
   5   6   8      672.26      688.20    116.19 o 
   6   6   8      795.85      658.08    122.15 o 
   7   6   8     2038.47     2364.03    262.07 o 
   8   6   8       74.59      -20.76    169.34 o 
   9   6   8       36.08      270.89    223.13 o 
  10   6   8       15.23       46.52    195.01 o 
 -10   7   8      500.68      160.62    269.85 o 
  -9   7   8      883.20      764.11    142.54 o 
  -8   7   8      649.49      443.37    127.26 o 
  -7   7   8     3056.76     2749.58    237.55 o 
  -6   7   8     1362.55     1233.95    116.21 o 
  -5   7   8     7591.13     7402.95    202.84 o 
  -4   7   8     3463.84     3618.44    154.36 o 
  -3   7   8     2124.03     1852.55    200.76 o 
  -2   7   8    19769.76    17599.75    723.09 o 
  -1   7   8      875.43      851.73     83.76 o 
   0   7   8    26688.56    26776.94    410.75 o 
   1   7   8      209.73       66.96     65.55 o 
   2   7   8     6679.14     6022.95    331.45 o 
   3   7   8     4566.75     4338.59    129.46 o 
   4   7   8       77.57      -13.92     80.66 o 
   5   7   8     1098.68     1332.71    135.79 o 
   6   7   8     1250.24     1145.80    140.59 o 
   7   7   8       17.84       99.07    171.31 o 
   8   7   8      959.03      882.59    246.83 o 
   9   7   8        8.16     -102.49    152.73 o 
  10   7   8       60.98     -151.61    186.14 o 
 -10   8   8      465.18      321.46    273.63 o 
  -9   8   8      839.82      809.17    235.75 o 
  -8   8   8     3408.89     3411.06    215.32 o 
  -7   8   8      335.48      304.06    131.31 o 
  -6   8   8     5349.35     5110.59    180.67 o 
  -5   8   8       77.61       12.58     77.14 o 
  -4   8   8     5089.40     4975.76    185.35 o 
  -3   8   8    16356.28    16445.34    950.93 o 
  -2   8   8      911.88      766.22     98.43 o 
  -1   8   8    30239.46    25797.13   3007.85 o 
   0   8   8      843.65      835.88     71.83 o 
   1   8   8      754.71      816.25     88.85 o 
   2   8   8        3.73      -86.75     57.83 o 
   3   8   8      934.94      716.10     92.78 o 
   4   8   8     1118.99     1233.16    117.00 o 
   5   8   8      271.72      348.29    111.82 o 
   6   8   8     2848.42     2680.56    180.36 o 
   7   8   8     1703.50     1658.98    258.00 o 
   8   8   8        0.22     -295.14    206.96 o 
   9   8   8      311.64      142.92    189.12 o 
 -10   9   8      411.75      320.62    134.16 o 
  -9   9   8        8.44        1.46    113.73 o 
  -8   9   8      946.95      886.24    154.70 o 
  -7   9   8     4889.17     4840.22    235.30 o 
  -6   9   8       74.14       85.50     81.32 o 
  -5   9   8     7997.33     7692.64    226.87 o 
  -4   9   8     4933.91     4877.19    185.14 o 
  -3   9   8      129.85       76.16     76.27 o 
  -2   9   8     5737.20     5911.43    249.95 o 
  -1   9   8      190.11      144.02     68.12 o 
   0   9   8     5590.43     5363.94    254.10 o 
   1   9   8      365.35      363.82     65.41 o 
   2   9   8    10441.14     9969.40    288.43 o 
   3   9   8    10469.50     9840.11    342.61 o 
   4   9   8      544.60      470.62    100.61 o 
   5   9   8     2338.48     2005.83    168.97 o 
   6   9   8     1295.02     1421.38    158.68 o 
   7   9   8      120.44      141.16    107.09 o 
   8   9   8       44.11      -20.51    177.76 o 
   9   9   8       24.31      205.13    270.58 o 
 -10  10   8      337.93      208.80    142.87 o 
  -9  10   8       98.49       40.79    155.84 o 
  -8  10   8       47.54      158.03    121.30 o 
  -7  10   8       58.16      -27.19    112.70 o 
  -6  10   8      596.84      437.32    143.98 o 
  -5  10   8      882.63      909.97    111.78 o 
  -4  10   8     8868.40     9180.57    341.64 o 
  -3  10   8      309.20      213.02     91.63 o 
  -2  10   8      254.09      135.56     81.16 o 
  -1  10   8     2011.99     2051.05    125.80 o 
   0  10   8     3376.26     3656.87    196.26 o 
   1  10   8       97.31       47.41     60.80 o 
   2  10   8      897.04      756.99     81.88 o 
   3  10   8     1100.68      937.98     84.87 o 
   4  10   8        0.75      -32.24     75.73 o 
   5  10   8      120.18       -7.67    130.95 o 
   6  10   8      414.80      262.55    101.27 o 
   7  10   8      129.65      -16.12    107.40 o 
   8  10   8        0.22     -199.44    145.88 o 
   9  10   8      340.99      370.54    214.56 o 
 -10  11   8       38.37       94.36    135.93 o 
  -9  11   8        3.19       -6.95    124.25 o 
  -8  11   8        3.13      -50.83     95.05 o 
  -7  11   8      827.64      762.32    156.50 o 
  -6  11   8     1981.84     1726.86    160.24 o 
  -5  11   8       56.93       63.46    108.25 o 
  -4  11   8       34.78       68.60    100.29 o 
  -3  11   8      335.93      240.24     95.90 o 
  -2  11   8     3488.39     3502.28    235.57 o 
  -1  11   8        4.94       30.79     60.97 o 
   0  11   8      353.09      237.11     82.22 o 
   1  11   8      130.62       -3.64     52.65 o 
   2  11   8      159.34       62.88     64.67 o 
   3  11   8       10.81      132.52     86.52 o 
   4  11   8      231.47      154.89    101.31 o 
   5  11   8       28.05      -22.71    105.58 o 
   6  11   8       17.19       85.30     91.96 o 
   7  11   8      284.62      157.72    119.79 o 
   8  11   8        9.76     -298.52    199.01 o 
   9  11   8        1.65        1.95    229.37 o 
  -9  12   8      268.90      145.78    142.93 o 
  -8  12   8      853.04      792.86    153.30 o 
  -7  12   8       84.56      191.18    129.54 o 
  -6  12   8      391.79      344.67     94.17 o 
  -5  12   8       65.30       48.35     86.87 o 
  -4  12   8       85.90      265.24     96.65 o 
  -3  12   8      117.75       92.44     91.09 o 
  -2  12   8     1075.09      962.73    132.78 o 
  -1  12   8     2339.58     2138.86    194.06 o 
   0  12   8      200.81      107.81     74.85 o 
   1  12   8      216.80      172.19    165.97 o 
   2  12   8       21.22      -34.31     58.86 o 
   3  12   8        1.08       18.94     82.17 o 
   4  12   8      127.17       21.21    103.23 o 
   5  12   8       38.46     -151.14    100.76 o 
   6  12   8      442.05      317.64    103.49 o 
   7  12   8      469.30      497.10    189.09 o 
   8  12   8       41.58      -78.98    205.75 o 
   9  12   8        2.71       -3.87    226.04 o 
  -9  13   8        0.09      -45.50    130.00 o 
  -8  13   8     1177.07     1277.13    207.71 o 
  -7  13   8     1628.15     1491.54    179.18 o 
  -6  13   8       72.39       85.11    137.29 o 
  -5  13   8     6399.24     6155.03    236.35 o 
  -4  13   8     4668.96     5492.62    221.30 o 
  -3  13   8      383.43      316.51    100.21 o 
  -2  13   8      111.22      190.67     84.08 o 
  -1  13   8      584.60      528.79     93.66 o 
   0  13   8     2549.82     2624.00    202.12 o 
   1  13   8       30.41      -55.43     68.77 o 
   2  13   8     3938.35     3787.58    428.12 o 
   3  13   8     4688.23     3916.63    381.99 o 
   4  13   8       60.06       33.78    104.70 o 
   5  13   8      287.11      176.06    109.26 o 
   6  13   8      103.24       86.49     92.92 o 
   7  13   8        3.61      -16.82    119.80 o 
   8  13   8        0.38     -218.48    193.46 o 
   9  13   8       18.39       51.68    344.47 o 
  -9  14   8      121.55      106.05    179.57 o 
  -8  14   8      477.48      478.22    146.48 o 
  -7  14   8      171.44      234.02    146.67 o 
  -6  14   8      917.54      977.06    176.57 o 
  -5  14   8       97.99      309.67    121.64 o 
  -4  14   8    14646.18    15765.90    348.05 o 
  -3  14   8     3401.11     3360.73    169.90 o 
  -2  14   8     4037.04     3899.87    176.32 o 
  -1  14   8     7827.66     8074.37    327.69 o 
   0  14   8     2201.03     2390.15    214.13 o 
   1  14   8      403.94      241.23     84.63 o 
   2  14   8     2622.75     2683.68    132.41 o 
   3  14   8      560.54      542.31    136.40 o 
   4  14   8     2953.83     2662.97    206.99 o 
   5  14   8      378.64      252.59     94.93 o 
   6  14   8     1473.89     1247.85    146.20 o 
   7  14   8      883.97      823.76    147.88 o 
   8  14   8       37.67       25.82    174.09 o 
  -9  15   8       48.36       16.86    143.78 o 
  -8  15   8     1224.98     1137.38    184.75 o 
  -7  15   8     3449.33     4119.01    290.03 o 
  -6  15   8      474.64      270.91    145.01 o 
  -5  15   8     4329.42     4568.89    311.58 o 
  -4  15   8     3583.67     3814.06    256.67 o 
  -3  15   8     4003.00     4086.80    201.74 o 
  -2  15   8     3150.58     3349.63    298.14 o 
  -1  15   8     1493.56     1495.03    123.63 o 
   0  15   8     5592.08     5729.52    513.42 o 
   1  15   8     1266.17     1263.41    117.74 o 
   2  15   8     1015.71      914.11    120.84 o 
   3  15   8     4938.68     5377.67    279.08 o 
   4  15   8      144.95      119.41    126.64 o 
   5  15   8      698.83      925.18    173.24 o 
   6  15   8       65.78      -11.11    100.90 o 
   7  15   8      112.10       36.39    125.13 o 
   8  15   8       42.12     -102.44    127.51 o 
  -8  16   8      337.40      207.74    171.53 o 
  -7  16   8        0.26      192.78    161.66 o 
  -6  16   8     1241.75     1378.60    348.23 o 
  -5  16   8      384.02      330.81    110.75 o 
  -4  16   8     2193.82     2403.26    169.28 o 
  -3  16   8     4379.88     4387.82    218.93 o 
  -2  16   8       12.41      158.60     96.39 o 
  -1  16   8     4257.10     4665.77    279.34 o 
   0  16   8      185.18       62.92     75.16 o 
   1  16   8     1800.93     1744.48    128.41 o 
   2  16   8      444.27      366.50     93.65 o 
   3  16   8     1962.18     2098.93    201.75 o 
   4  16   8     2833.22     3239.91    232.41 o 
   5  16   8        2.26      -11.75    121.57 o 
   6  16   8      719.11      472.13    206.23 o 
   7  16   8        5.81     -227.31    193.93 o 
   8  16   8       12.59      -49.50    147.29 o 
  -8  17   8       58.39       -2.28    161.71 o 
  -7  17   8      681.54      573.24    181.11 o 
  -6  17   8       55.54       67.97    109.16 o 
  -5  17   8      837.90      974.43    135.14 o 
  -4  17   8      948.32     1011.08    127.31 o 
  -3  17   8     2448.26     2605.04    164.85 o 
  -2  17   8     9756.36    10206.90    285.29 o 
  -1  17   8        3.47       58.23     98.27 o 
   0  17   8     3291.00     3180.73    157.14 o 
   1  17   8      135.70      157.16     90.93 o 
   2  17   8      135.49       57.48    147.18 o 
   3  17   8      200.56      230.15    157.93 o 
   4  17   8       61.69       -5.96    119.56 o 
   5  17   8      880.98      973.42    307.84 o 
   6  17   8      121.89      236.98    127.86 o 
   7  17   8      103.40      150.04    182.14 o 
  -8  18   8       84.20       47.14    134.34 o 
  -7  18   8       91.16       57.65    132.31 o 
  -6  18   8      863.14      822.38    171.17 o 
  -5  18   8      983.96     1008.79    157.52 o 
  -4  18   8       15.78       50.52     95.36 o 
  -3  18   8      360.04      326.62    108.02 o 
  -2  18   8        5.26       46.26     92.09 o 
  -1  18   8      159.23       78.77     91.72 o 
   0  18   8     1589.03     1560.74    150.86 o 
   1  18   8     1104.75     1469.85    141.51 o 
   2  18   8      281.52      392.97    165.44 o 
   3  18   8      301.36      349.59    142.49 o 
   4  18   8      620.16      567.66    145.02 o 
   5  18   8      376.84      351.73    127.78 o 
   6  18   8       30.31      212.20    144.57 o 
   7  18   8      101.22       84.21    144.74 o 
  -7  19   8      103.81       68.61    168.99 o 
  -6  19   8       21.83      119.22    268.07 o 
  -5  19   8       21.32        9.22    129.99 o 
  -4  19   8        6.56      -97.40    105.24 o 
  -3  19   8      428.07      401.36    122.11 o 
  -2  19   8      748.16      722.62    122.89 o 
  -1  19   8      868.94      781.44    111.32 o 
   0  19   8       50.30      -72.73     91.41 o 
   1  19   8      354.94      444.19    113.27 o 
   2  19   8      234.47      104.18    154.16 o 
   3  19   8      313.47      339.81    127.00 o 
   4  19   8      405.94      323.24    161.21 o 
   5  19   8      108.86      161.23    156.73 o 
   6  19   8       18.56       -1.22    238.84 o 
   7  19   8       89.91      -91.54    189.17 o 
  -7  20   8      223.70      154.06    138.78 o 
  -6  20   8        3.64      -37.24    142.07 o 
  -5  20   8      553.07      489.58    137.45 o 
  -4  20   8      430.88      464.61    123.58 o 
  -3  20   8      433.70      525.35    107.45 o 
  -2  20   8       16.75      104.35     83.25 o 
  -1  20   8     1869.63     2337.73    233.87 o 
   0  20   8      335.07      483.71    109.36 o 
   1  20   8        1.91     -126.92     93.29 o 
   2  20   8        0.12     -191.32    141.11 o 
   3  20   8       55.43      -75.18    145.70 o 
   4  20   8       14.67      110.08    122.16 o 
   5  20   8        0.38      104.55    157.26 o 
   6  20   8       61.48      -10.58    171.80 o 
  -6  21   8        1.14      -55.56    120.56 o 
  -5  21   8      318.29      540.04    151.67 o 
  -4  21   8       16.34      -36.47     88.50 o 
  -3  21   8      138.69       82.79     91.03 o 
  -2  21   8      296.22      224.55    113.30 o 
  -1  21   8       38.75       70.76     80.70 o 
   0  21   8      794.02      804.03    132.20 o 
   1  21   8       79.62      185.15    217.02 o 
   2  21   8      460.14      385.12    149.68 o 
   3  21   8      138.19      259.33    139.74 o 
   4  21   8        0.62       -5.24    235.83 o 
   5  21   8       95.13       56.15    158.50 o 
   6  21   8      195.54      196.50    187.83 o 
  -5  22   8        0.42       28.47    188.92 o 
  -4  22   8     1240.15     1309.31    196.97 o 
  -3  22   8      363.41      552.64    137.64 o 
  -2  22   8        1.92       87.21    115.56 o 
  -1  22   8      698.48      746.18    114.91 o 
   0  22   8       61.18       16.86    101.56 o 
   1  22   8     2171.79     2187.72    328.66 o 
   2  22   8      573.71      639.24    161.62 o 
   3  22   8       20.30        3.45    151.73 o 
   4  22   8      181.95      150.86    158.97 o 
   5  22   8      415.60      350.58    386.24 o 
  -5  23   8      253.67      227.44    167.66 o 
  -4  23   8      164.59       58.92    223.92 o 
  -3  23   8     2044.95     2672.16    308.32 o 
  -2  23   8     1604.46     1991.34    244.00 o 
  -1  23   8      163.44      369.81    121.43 o 
   0  23   8      548.94      723.15    133.05 o 
   1  23   8      232.79      360.52    179.13 o 
   2  23   8        3.64     -103.05    128.03 o 
   3  23   8       59.26      -10.79    114.76 o 
   4  23   8      253.49      -16.59    258.79 o 
  -4  24   8      234.47      165.04    172.80 o 
  -3  24   8      214.99      408.35    190.33 o 
  -2  24   8        0.16      172.57    108.47 o 
  -1  24   8        1.46      126.67    128.39 o 
   0  24   8      578.18      600.94    161.95 o 
   1  24   8     1008.68     1065.76    240.85 o 
   2  24   8      403.09      262.35    161.32 o 
   3  24   8       32.42     -106.70    153.84 o 
  -3  25   8      537.43      663.73    153.92 o 
  -2  25   8      429.29      606.59    220.78 o 
  -1  25   8       12.63       11.31    123.59 o 
   0  25   8       37.12       45.53    123.25 o 
   1  25   8       13.24       18.06    213.25 o 
   2  25   8        0.20      -45.10    159.22 o 
 -10   1   9        9.43     -222.54    269.70 o 
  -9   1   9     1288.11     1661.47    269.00 o 
  -8   1   9      966.48     1034.53    102.25 o 
  -7   1   9      328.33      155.14     68.64 o 
  -6   1   9      998.54     1054.03     96.02 o 
  -5   1   9    11838.13    11682.56    322.47 o 
  -4   1   9       23.65       18.83     67.54 o 
  -3   1   9      336.18      227.91     94.35 o 
  -2   1   9     7106.71     7324.98    211.90 o 
  -1   1   9      606.34      569.37    110.26 o 
   0   1   9      253.70      228.41     64.22 o 
   1   1   9       24.99       -0.22     55.71 o 
   2   1   9     8942.22     8816.09    163.83 o 
   3   1   9      252.83      203.22     70.19 o 
   4   1   9      221.28      102.64     67.58 o 
   5   1   9      468.64      275.18     91.47 o 
   6   1   9       15.99     -248.38    181.81 o 
   7   1   9       27.66       -6.61    162.61 o 
   8   1   9      280.63      254.69    219.14 o 
   9   1   9       20.07       40.17    163.36 o 
  10   1   9      191.68       78.14    228.21 o 
 -10   2   9      267.55      343.96    320.63 o 
  -9   2   9     2413.94     2726.80    265.48 o 
  -8   2   9      811.59      772.06    100.27 o 
  -7   2   9       31.81     -100.08     66.72 o 
  -6   2   9        0.41       42.27     83.83 o 
  -5   2   9     7775.67     7428.61    194.10 o 
  -4   2   9     8610.65     9107.25    546.85 o 
  -3   2   9     9572.41     9253.59    257.49 o 
  -2   2   9    26419.95    25712.06    853.26 o 
  -1   2   9     5186.36     5197.12    311.35 o 
   0   2   9      769.43      849.33     69.27 o 
   1   2   9     9672.09     8966.91    357.41 o 
   2   2   9     1131.42     1089.27     79.05 o 
   3   2   9     1423.82     1548.92     90.85 o 
   4   2   9        3.36      -82.17     65.49 o 
   5   2   9     1331.05     1324.45    124.50 o 
   6   2   9      594.28      481.88    205.25 o 
   7   2   9       70.59      130.41    200.13 o 
   8   2   9      352.38      197.42    193.36 o 
   9   2   9      977.00     1289.79    269.07 o 
  10   2   9        5.78        3.19    229.90 o 
 -10   3   9       12.46     -112.15    305.08 o 
  -9   3   9     1814.65     1587.11    171.25 o 
  -8   3   9     5462.43     5017.41    300.67 o 
  -7   3   9      115.98       87.16     76.23 o 
  -6   3   9     7632.89     7216.10    183.35 o 
  -5   3   9     9910.11     9879.02    345.99 o 
  -4   3   9        0.96       41.18     75.35 o 
  -3   3   9     5978.82     6010.32    249.57 o 
  -2   3   9      153.74      134.70     96.38 o 
  -1   3   9     7056.51     6259.65    236.33 o 
   0   3   9     1255.26     1072.00     84.16 o 
   1   3   9     9969.89     9208.35    171.83 o 
   2   3   9    16962.60    16691.23    779.11 o 
   3   3   9     3951.40     4182.58    196.27 o 
   4   3   9     2065.53     2263.03    105.27 o 
   5   3   9     2634.23     2957.51    170.09 o 
   6   3   9       49.81       53.69    143.34 o 
   7   3   9      499.25      463.46    221.48 o 
   8   3   9     1476.75      981.97    201.86 o 
   9   3   9       91.49      159.48    217.15 o 
 -10   4   9      158.04      -57.45    321.64 o 
  -9   4   9     3350.30     3155.62    303.30 o 
  -8   4   9      576.72      577.80    136.91 o 
  -7   4   9     3250.85     3089.59    151.99 o 
  -6   4   9        4.96       72.95     79.04 o 
  -5   4   9     9100.08     9558.06    365.21 o 
  -4   4   9     5460.59     5251.36    179.89 o 
  -3   4   9       35.10       -2.21     87.88 o 
  -2   4   9    22625.42    23105.03    868.10 o 
  -1   4   9    13836.39    13898.60    646.41 o 
   0   4   9     1131.51      940.95     76.23 o 
   1   4   9     2030.74     2016.19     90.85 o 
   2   4   9       30.41      119.01     58.29 o 
   3   4   9     1675.01     1551.42     92.72 o 
   4   4   9      675.13      628.16     71.40 o 
   5   4   9     1169.88     1007.61    124.25 o 
   6   4   9     2862.45     2679.36    242.24 o 
   7   4   9     1526.11     1605.56    310.35 o 
   8   4   9      457.64        7.32    171.68 o 
   9   4   9     1015.71      504.54    189.06 o 
  10   4   9        3.95        4.84    189.49 o 
 -10   5   9      560.21      496.70    269.46 o 
  -9   5   9      369.95      549.48    253.08 o 
  -8   5   9     2701.39     2542.57    188.43 o 
  -7   5   9       71.28      134.90     89.02 o 
  -6   5   9     5345.92     5131.62    306.68 o 
  -5   5   9     3513.52     3245.85    139.13 o 
  -4   5   9     3060.14     2973.15    187.91 o 
  -3   5   9    10169.82    10601.61    282.38 o 
  -2   5   9     1809.51     1812.31    155.37 o 
  -1   5   9     2121.76     1899.88    303.81 o 
   0   5   9     5924.51     6059.49    151.60 o 
   1   5   9     1156.14     1126.26     81.08 o 
   2   5   9     3762.37     3867.88    116.39 o 
   3   5   9      158.17       30.03     68.64 o 
   4   5   9      579.06      476.94    101.91 o 
   5   5   9     2004.44     1802.81    156.99 o 
   6   5   9       92.93       79.50     96.97 o 
   7   5   9     2309.87     1999.48    251.78 o 
   8   5   9      402.44      375.58    275.85 o 
   9   5   9       64.03      135.27    189.01 o 
  10   5   9      496.01      356.31    208.34 o 
 -10   6   9       11.13      -61.70    257.28 o 
  -9   6   9      681.41      585.57    179.41 o 
  -8   6   9        1.25       32.76    113.83 o 
  -7   6   9     2217.35     2334.91    143.60 o 
  -6   6   9     2565.04     2362.34    145.65 o 
  -5   6   9      615.13      682.83    164.71 o 
  -4   6   9     1178.21     1198.48    111.11 o 
  -3   6   9        2.02       49.28     71.02 o 
  -2   6   9     2166.84     2176.44    188.99 o 
  -1   6   9     1989.75     1895.31    110.40 o 
   0   6   9     7395.94     6998.23    373.50 o 
   1   6   9     9811.55    10166.38    322.54 o 
   2   6   9     1758.29     1792.54     91.36 o 
   3   6   9     4180.87     3977.05    163.14 o 
   4   6   9     2045.46     1852.17    142.31 o 
   5   6   9      117.11      -95.84    105.27 o 
   6   6   9     1744.78     1991.67    167.81 o 
   7   6   9       51.01      181.32    203.12 o 
   8   6   9        2.30       94.97    179.12 o 
   9   6   9       70.85       85.43    211.26 o 
 -10   7   9      627.68      997.53    316.70 o 
  -9   7   9      130.40      244.90    127.31 o 
  -8   7   9        0.07       60.63    164.71 o 
  -7   7   9      255.12      237.35     82.46 o 
  -6   7   9        8.21      124.17     83.65 o 
  -5   7   9        1.74       32.36     96.06 o 
  -4   7   9     1856.12     1432.00    126.17 o 
  -3   7   9     4734.86     4640.63    308.38 o 
  -2   7   9        0.33       69.85     65.49 o 
  -1   7   9      982.57      840.45     71.27 o 
   0   7   9     9202.67     9391.76    325.21 o 
   1   7   9      525.39      416.74     64.52 o 
   2   7   9      817.29      798.58    121.38 o 
   3   7   9       12.06      -88.58     59.05 o 
   4   7   9        0.25      -32.21     87.31 o 
   5   7   9      344.07      456.00    113.83 o 
   6   7   9     1172.70     1253.76    151.57 o 
   7   7   9      676.93      455.29    169.85 o 
   8   7   9       58.38      -25.95    207.75 o 
   9   7   9        6.69      110.60    266.82 o 
 -10   8   9      136.03      -24.76    120.32 o 
  -9   8   9      663.21      752.40    152.51 o 
  -8   8   9       37.02      183.66    164.75 o 
  -7   8   9      350.54      327.76    101.42 o 
  -6   8   9     3515.11     3648.22    169.80 o 
  -5   8   9     3810.75     3851.62    197.45 o 
  -4   8   9        1.23     -107.59     71.73 o 
  -3   8   9     1699.69     1705.29    125.16 o 
  -2   8   9     3786.12     3882.68    153.06 o 
  -1   8   9     2017.05     1901.47    116.12 o 
   0   8   9      553.60      583.47     72.35 o 
   1   8   9       94.76       91.12     67.91 o 
   2   8   9       26.89      -74.18     52.35 o 
   3   8   9      879.25      761.47     68.85 o 
   4   8   9      117.29      105.12    128.56 o 
   5   8   9       29.50      -26.17    106.05 o 
   6   8   9      657.92      701.20    184.86 o 
   7   8   9        9.99       -4.11    170.73 o 
   8   8   9      189.25      100.08    217.45 o 
   9   8   9       80.67      122.52    221.54 o 
 -10   9   9        2.60       22.59    127.64 o 
  -9   9   9     1886.10     1667.54    187.41 o 
  -8   9   9     2567.52     2615.08    201.98 o 
  -7   9   9      345.97      326.76    108.18 o 
  -6   9   9     2694.60     2738.68    151.99 o 
  -5   9   9      573.58      506.20     92.98 o 
  -4   9   9        0.51      -21.67     81.96 o 
  -3   9   9      781.83      706.81     98.17 o 
  -2   9   9       54.71      -24.30     71.80 o 
  -1   9   9      710.26      659.06     82.86 o 
   0   9   9       94.17       36.59     74.02 o 
   1   9   9     3224.47     3010.00    118.66 o 
   2   9   9       25.29      -43.64     58.12 o 
   3   9   9       50.53       12.61    118.64 o 
   4   9   9     1481.11     1599.99    134.72 o 
   5   9   9     1100.81     1061.30    133.40 o 
   6   9   9      647.60      519.00    131.26 o 
   7   9   9      296.48      -53.75    168.32 o 
   8   9   9      335.98       82.16    237.84 o 
   9   9   9       33.57     -132.07    177.03 o 
  -9  10   9     1196.19     1016.99    149.40 o 
  -8  10   9      286.60      405.37    141.94 o 
  -7  10   9     1135.89     1065.60    139.82 o 
  -6  10   9        2.30      -31.62     97.59 o 
  -5  10   9     3876.89     3819.33    252.53 o 
  -4  10   9     4527.12     4396.48    491.30 o 
  -3  10   9       74.99       65.47     96.75 o 
  -2  10   9     2052.04     1978.87    182.57 o 
  -1  10   9      379.33      397.51     90.77 o 
   0  10   9     3448.52     3558.89    235.63 o 
   1  10   9      116.21       35.27     67.36 o 
   2  10   9     1255.83      986.96    117.54 o 
   3  10   9       37.07      -45.85     76.37 o 
   4  10   9     2706.75     2854.84    165.03 o 
   5  10   9        0.04      -78.52    112.16 o 
   6  10   9      865.88      763.55    141.05 o 
   7  10   9       28.50      -88.76    104.13 o 
   8  10   9       25.43      116.82    180.56 o 
   9  10   9      192.58     -239.97    215.59 o 
  -9  11   9      444.02      378.27    145.69 o 
  -8  11   9     2335.91     2170.75    221.71 o 
  -7  11   9       20.65      161.08    125.69 o 
  -6  11   9     2031.79     2061.35    190.84 o 
  -5  11   9      103.31      -16.49    104.80 o 
  -4  11   9     8800.69     8928.09    437.63 o 
  -3  11   9     5410.77     5743.07    203.20 o 
  -2  11   9     3849.59     3851.66    165.27 o 
  -1  11   9     8850.99     8612.78    713.72 o 
   0  11   9     4996.25     4733.96    414.41 o 
   1  11   9      633.09      545.25    111.64 o 
   2  11   9       74.97       26.20     57.00 o 
   3  11   9      829.88      812.30    125.45 o 
   4  11   9        1.21     -110.10     81.74 o 
   5  11   9      396.26      411.75    112.43 o 
   6  11   9        6.43      -54.61    111.00 o 
   7  11   9     1284.26     1163.75    153.22 o 
   8  11   9     1058.92     1062.57    257.59 o 
   9  11   9        0.38       88.45    204.59 o 
  -9  12   9      573.92      484.38    218.11 o 
  -8  12   9     1680.76     1577.89    258.04 o 
  -7  12   9     4391.57     4111.30    264.17 o 
  -6  12   9      940.36      791.72    129.51 o 
  -5  12   9     3921.09     3917.99    208.66 o 
  -4  12   9     5213.76     5365.66    216.14 o 
  -3  12   9      146.46      102.60    112.47 o 
  -2  12   9     1615.14     1377.41    124.68 o 
  -1  12   9      610.92      574.59     93.16 o 
   0  12   9     3796.73     3656.66    288.04 o 
   1  12   9      261.26       98.83     77.51 o 
   2  12   9      189.96      153.83    109.53 o 
   3  12   9     3795.36     3981.67    226.94 o 
   4  12   9     1262.40     1085.79    126.52 o 
   5  12   9       55.40       -1.60    116.30 o 
   6  12   9     1036.74     1076.67    152.19 o 
   7  12   9      649.53      543.93    145.18 o 
   8  12   9       10.08      -58.47    176.56 o 
  -9  13   9        0.17      -46.77    135.21 o 
  -8  13   9      466.18      709.89    157.94 o 
  -7  13   9       23.46       18.77    135.48 o 
  -6  13   9      233.10      256.01    144.13 o 
  -5  13   9        6.06      -63.47     98.41 o 
  -4  13   9     2824.12     2498.07    180.00 o 
  -3  13   9     4090.60     4476.60    442.63 o 
  -2  13   9      164.30       13.33     95.51 o 
  -1  13   9     1266.37     1049.46    120.20 o 
   0  13   9      884.38      882.26    172.52 o 
   1  13   9      374.57      151.13     84.31 o 
   2  13   9      447.99      189.43     83.58 o 
   3  13   9      366.51      299.31    133.60 o 
   4  13   9      453.05      372.32    130.86 o 
   5  13   9        8.61      -41.07     96.96 o 
   6  13   9      203.41      266.66    180.66 o 
   7  13   9      264.50      158.04    100.76 o 
   8  13   9      301.49       24.67    183.73 o 
  -9  14   9      157.17       85.90    154.64 o 
  -8  14   9      484.70      713.04    183.34 o 
  -7  14   9     1203.13     1084.21    189.61 o 
  -6  14   9      172.54      118.30    113.27 o 
  -5  14   9      532.23      423.47    106.96 o 
  -4  14   9       55.38      223.51    120.39 o 
  -3  14   9      469.27      561.98    127.82 o 
  -2  14   9      244.10      111.58     88.43 o 
  -1  14   9       66.13      -38.86     91.24 o 
   0  14   9     1433.79     1560.75    162.56 o 
   1  14   9       20.01      -42.11     71.35 o 
   2  14   9      311.37      171.41     72.10 o 
   3  14   9        6.32       73.44    181.39 o 
   4  14   9        3.98     -116.35    137.21 o 
   5  14   9       25.49       34.76    137.48 o 
   6  14   9       24.36      -27.36    139.23 o 
   7  14   9      102.21       94.46    119.57 o 
   8  14   9       38.46      -23.17    181.52 o 
  -8  15   9        8.50      -10.29    142.38 o 
  -7  15   9      113.94      201.34    331.92 o 
  -6  15   9       15.26       43.41    103.32 o 
  -5  15   9       49.22       81.69    117.36 o 
  -4  15   9        9.67       97.37    109.78 o 
  -3  15   9        7.33       31.35    105.69 o 
  -2  15   9        4.99       66.63    103.39 o 
  -1  15   9       75.37     -106.96     96.52 o 
   0  15   9       74.72        1.04     89.78 o 
   1  15   9      317.28      313.54    101.75 o 
   2  15   9       90.62       31.66     65.20 o 
   3  15   9      140.35       83.88    121.33 o 
   4  15   9      307.21      491.05    139.53 o 
   5  15   9      158.78       63.41    141.12 o 
   6  15   9      679.13      503.58    150.65 o 
   7  15   9      139.19      160.93    158.31 o 
   8  15   9        0.17       -0.25    337.69 o 
  -8  16   9      104.07      154.74    153.88 o 
  -7  16   9      532.21      476.65    171.54 o 
  -6  16   9      406.17      351.96    131.73 o 
  -5  16   9      350.39      308.83    100.80 o 
  -4  16   9     1894.95     2224.74    163.14 o 
  -3  16   9       57.15      219.31    117.91 o 
  -2  16   9      107.15      129.51     89.28 o 
  -1  16   9        1.96       13.54     79.74 o 
   0  16   9      115.90      202.39     80.38 o 
   1  16   9      246.18       79.64     89.74 o 
   2  16   9      308.79      134.22    127.66 o 
   3  16   9     2014.40     2155.07    216.67 o 
   4  16   9     1312.06     1422.67    293.29 o 
   5  16   9        9.70      147.83    367.30 o 
   6  16   9      125.82      347.42    199.58 o 
   7  16   9      339.02      507.64    175.36 o 
  -8  17   9      110.34       13.12    151.68 o 
  -7  17   9       58.35       11.59    118.49 o 
  -6  17   9       51.01       -1.88    200.83 o 
  -5  17   9       74.87       26.10    113.01 o 
  -4  17   9     1713.20     1557.03    282.36 o 
  -3  17   9     2135.03     2688.73    225.42 o 
  -2  17   9      146.78      -16.40    131.61 o 
  -1  17   9     1051.92     1127.30    125.56 o 
   0  17   9     3110.14     3585.06    272.99 o 
   1  17   9       55.76      -91.55     76.43 o 
   2  17   9      841.52      701.56    151.49 o 
   3  17   9      135.48        8.72    120.00 o 
   4  17   9      161.23      150.82    133.01 o 
   5  17   9        0.12     -176.57    117.72 o 
   6  17   9      116.24      116.49    115.48 o 
   7  17   9      337.30      187.39    167.97 o 
  -7  18   9     2198.41     2126.09    273.84 o 
  -6  18   9      442.41      606.84    198.33 o 
  -5  18   9      259.01      276.75    153.77 o 
  -4  18   9     1893.93     2141.13    166.34 o 
  -3  18   9        0.75       67.81    104.04 o 
  -2  18   9      574.38      464.45    106.29 o 
  -1  18   9        8.46       46.68     84.27 o 
   0  18   9      262.91      184.97    132.74 o 
   1  18   9      732.64      675.98    109.51 o 
   2  18   9      169.06      183.08    136.20 o 
   3  18   9      924.58      888.23    164.77 o 
   4  18   9      430.16      401.11    140.18 o 
   5  18   9        3.10      193.21    126.78 o 
   6  18   9      283.00       50.45    275.72 o 
   7  18   9      243.66      165.20    179.71 o 
  -7  19   9        9.13       60.87    162.67 o 
  -6  19   9     1039.46      834.23    172.38 o 
  -5  19   9       61.87       25.08    113.67 o 
  -4  19   9      489.26      425.38    122.91 o 
  -3  19   9     2409.15     2104.00    161.64 o 
  -2  19   9        9.76      -62.51    104.05 o 
  -1  19   9     1064.98     1413.95    221.45 o 
   0  19   9     1139.26     1462.60    203.05 o 
   1  19   9      173.70      154.07     95.08 o 
   2  19   9      501.08      622.71    182.54 o 
   3  19   9        2.55       64.13    153.33 o 
   4  19   9      123.60      153.37    154.81 o 
   5  19   9      561.08      692.19    185.16 o 
   6  19   9      104.41       79.80    115.94 o 
  -6  20   9       93.10       38.19    168.66 o 
  -5  20   9      250.11      311.05    253.52 o 
  -4  20   9       13.77       42.82    102.74 o 
  -3  20   9      326.63      356.80    118.25 o 
  -2  20   9     2680.96     2701.79    202.24 o 
  -1  20   9      359.62      311.22    143.19 o 
   0  20   9      668.82      591.99    119.46 o 
   1  20   9      647.97      702.17    122.24 o 
   2  20   9      309.66      194.83    138.31 o 
   3  20   9       17.09     -172.13    145.99 o 
   4  20   9       32.72       12.80    122.77 o 
   5  20   9       55.65      114.36    164.66 o 
   6  20   9      320.81       89.40    164.96 o 
  -6  21   9      900.47     1316.00    235.02 o 
  -5  21   9      325.92      578.82    179.81 o 
  -4  21   9       43.01       33.28    127.40 o 
  -3  21   9      253.63      294.08    116.47 o 
  -2  21   9      137.80      281.10    116.36 o 
  -1  21   9      191.23       91.91    143.85 o 
   0  21   9      205.23      184.78    117.46 o 
   1  21   9      616.09      713.27    212.00 o 
   2  21   9        3.09      -67.73    124.34 o 
   3  21   9       25.38      -33.61    123.65 o 
   4  21   9      194.95      299.62    168.82 o 
   5  21   9      705.87      794.64    294.54 o 
  -5  22   9        4.36      -52.32    116.50 o 
  -4  22   9       40.92       16.02    109.88 o 
  -3  22   9      512.87      458.31    103.75 o 
  -2  22   9      457.06      336.24    110.37 o 
  -1  22   9       99.44       55.33    108.18 o 
   0  22   9        0.48     -147.69    110.26 o 
   1  22   9       24.90       98.85    170.60 o 
   2  22   9      349.40      385.43    159.62 o 
   3  22   9      473.71      477.63    164.41 o 
   4  22   9      194.71      173.87    166.54 o 
  -4  23   9       47.68      -42.01    110.42 o 
  -3  23   9        0.57      143.17    123.26 o 
  -2  23   9       19.40       46.99     95.38 o 
  -1  23   9      153.19       37.19    105.10 o 
   0  23   9      165.88      256.68    130.49 o 
   1  23   9       22.19       33.12    158.56 o 
   2  23   9        4.82       80.15    164.11 o 
   3  23   9        6.11       37.88    127.36 o 
   4  23   9        0.01      -14.72    115.80 o 
  -3  24   9      102.13      182.16    149.90 o 
  -2  24   9      178.19      246.28    109.90 o 
  -1  24   9      255.82      226.78    119.04 o 
   0  24   9      406.47      407.25    120.56 o 
   1  24   9      376.05      433.03    245.37 o 
   2  24   9        6.91       77.01    127.11 o 
   3  24   9       34.51      152.38    175.35 o 
  -2  25   9       65.12       -0.50    126.45 o 
  -1  25   9       50.61      143.27    121.21 o 
   0  25   9        4.20      -58.21    215.76 o 
   1  25   9      337.25      437.29    253.90 o 
  -9   0  10     1425.84     1848.78    383.10 o 
  -8   0  10     8263.24     8152.86    336.69 o 
  -7   0  10      915.25      879.99    137.58 o 
  -6   0  10     2379.29     2337.30    180.14 o 
  -5   0  10    15349.57    13754.10    442.94 o 
  -4   0  10     6817.37     6114.63    568.88 o 
  -3   0  10     4028.25     4030.98    253.14 o 
  -2   0  10     2232.94     2097.40    182.39 o 
  -1   0  10     5714.26     6097.52    285.76 o 
   0   0  10     6591.59     6076.41    243.61 o 
   2   0  10    10103.55    10633.51    265.67 o 
   3   0  10     9002.82     9436.00    261.07 o 
   4   0  10       26.01      -91.34     88.64 o 
   5   0  10     2458.74     2097.91    293.29 o 
   6   0  10     3056.84     2942.89    399.16 o 
   7   0  10       43.99      142.75    203.97 o 
   8   0  10      913.60      765.45    328.16 o 
   9   0  10      118.67      187.16    305.33 o 
 -10   1  10      445.67      106.38    220.03 o 
  -9   1  10     3955.23     4577.91    513.31 o 
  -8   1  10      773.42      908.68    127.42 o 
  -7   1  10      369.00      325.30     85.38 o 
  -6   1  10        4.25       -3.64     69.74 o 
  -5   1  10     4903.83     4991.26    519.93 o 
  -4   1  10     9342.12    10103.70    453.37 o 
  -3   1  10     1099.48     1122.59    102.62 o 
  -2   1  10    16891.43    17374.76    324.55 o 
  -1   1  10    17189.82    18137.86    323.90 o 
   0   1  10     5665.01     6058.43    391.24 o 
   1   1  10      272.63      151.10     58.32 o 
   2   1  10     4167.67     4468.09    126.03 o 
   3   1  10      499.77      374.18     69.42 o 
   4   1  10      137.51      149.45     73.96 o 
   5   1  10       55.63        1.25     95.94 o 
   6   1  10     1413.08     1319.77    233.09 o 
   7   1  10     2822.47     2304.46    265.31 o 
   8   1  10       13.39      102.08    207.53 o 
   9   1  10     1578.31     1381.22    250.70 o 
 -10   2  10      281.30      180.14    295.04 o 
  -9   2  10      168.47      397.79    133.24 o 
  -8   2  10     2150.05     1906.61    140.23 o 
  -7   2  10      373.69      221.56     89.40 o 
  -6   2  10     2933.65     2747.69    124.16 o 
  -5   2  10     4618.72     4536.02    185.80 o 
  -4   2  10     2506.23     2211.38    218.42 o 
  -3   2  10     1625.39     1512.91    110.72 o 
  -2   2  10      205.93      137.17     82.72 o 
  -1   2  10     1113.36     1234.47    109.86 o 
   0   2  10     1269.40     1116.77     87.94 o 
   1   2  10      140.43       96.00     51.52 o 
   2   2  10     4640.89     4669.65    151.51 o 
   3   2  10     1660.95     1599.14     95.39 o 
   4   2  10      537.67      515.29     75.43 o 
   5   2  10       67.72     -109.12     92.60 o 
   6   2  10     1245.53     1107.87    219.02 o 
   7   2  10        8.49      212.09    203.04 o 
   8   2  10      183.78      184.11    282.50 o 
   9   2  10       38.97      116.11    213.87 o 
 -10   3  10      293.70      229.06    314.61 o 
  -9   3  10      664.02      719.99    145.10 o 
  -8   3  10        1.52       62.78    102.72 o 
  -7   3  10     1783.74     1751.42    146.80 o 
  -6   3  10     4117.02     4337.26    158.34 o 
  -5   3  10       32.99       43.08     83.85 o 
  -4   3  10       95.05      -72.62     80.57 o 
  -3   3  10      232.07      117.70     78.35 o 
  -2   3  10     1154.69     1273.33    121.80 o 
  -1   3  10       20.40       27.43     54.42 o 
   0   3  10     2911.05     2937.52    162.52 o 
   1   3  10      743.70      618.03     64.01 o 
   2   3  10     1084.94     1140.32     86.89 o 
   3   3  10      145.80      206.83     71.87 o 
   4   3  10        1.22      -69.69     62.39 o 
   5   3  10      700.92      606.61    108.01 o 
   6   3  10       58.29      -49.46    152.33 o 
   7   3  10      515.31      599.59    200.61 o 
   8   3  10        2.77       13.60    150.75 o 
   9   3  10       31.66       38.27    210.94 o 
 -10   4  10      195.32      337.19    339.95 o 
  -9   4  10      330.34      299.30    131.19 o 
  -8   4  10      662.08      772.90    143.92 o 
  -7   4  10      278.75      167.83     94.98 o 
  -6   4  10       32.76       31.28     81.95 o 
  -5   4  10     2118.19     1923.51    137.06 o 
  -4   4  10     4223.46     3786.53    389.20 o 
  -3   4  10      940.85     1009.40    108.66 o 
  -2   4  10       15.04       19.65     72.17 o 
  -1   4  10      409.73      542.09     81.02 o 
   0   4  10      316.03      227.20     66.35 o 
   1   4  10     1188.49     1114.45     86.80 o 
   2   4  10     2316.26     2269.08     97.58 o 
   3   4  10     2264.22     2054.43    100.45 o 
   4   4  10       98.78       54.21     68.79 o 
   5   4  10      515.68      247.36    107.02 o 
   6   4  10      674.37      803.80    193.67 o 
   7   4  10      247.23      118.46    175.82 o 
   8   4  10        6.20       -3.89    145.35 o 
   9   4  10      126.93      123.56    250.26 o 
 -10   5  10        4.93      103.98    344.21 o 
  -9   5  10      632.81      502.90    139.64 o 
  -8   5  10     1401.55     1356.19    161.58 o 
  -7   5  10      245.04      219.72     86.78 o 
  -6   5  10      957.51      745.57    105.54 o 
  -5   5  10      521.23      439.32     92.61 o 
  -4   5  10      546.81      665.55    115.00 o 
  -3   5  10      499.92      262.93     82.37 o 
  -2   5  10     1811.32     1762.31    123.39 o 
  -1   5  10     7383.15     7201.32    422.89 o 
   0   5  10     4568.25     4518.87    141.85 o 
   1   5  10      884.32     1048.97     92.99 o 
   2   5  10     1602.99     1365.45     85.54 o 
   3   5  10      143.96      237.35     71.47 o 
   4   5  10      108.78       42.36     94.12 o 
   5   5  10       14.34     -130.09    101.27 o 
   6   5  10     2226.15     2795.84    299.18 o 
   7   5  10      903.04      501.41    175.55 o 
   8   5  10      252.93       56.56    209.93 o 
   9   5  10      719.31      892.31    247.90 o 
 -10   6  10      273.40      352.93    277.55 o 
  -9   6  10      403.09      435.70    135.58 o 
  -8   6  10     4295.57     4040.47    226.37 o 
  -7   6  10     1265.50     1167.02    123.71 o 
  -6   6  10     1130.71     1255.40    134.05 o 
  -5   6  10     4605.19     4674.03    186.56 o 
  -4   6  10     4155.99     4295.18    172.17 o 
  -3   6  10      353.56      192.13     80.89 o 
  -2   6  10     2158.65     1798.23    273.58 o 
  -1   6  10      494.30      517.80     78.80 o 
   0   6  10     3533.86     3683.02    136.38 o 
   1   6  10       38.62       75.72     62.35 o 
   2   6  10     8491.03     8563.09    173.74 o 
   3   6  10     5655.81     5510.84    222.34 o 
   4   6  10     2089.19     1897.24    138.51 o 
   5   6  10     1834.83     2114.13    165.18 o 
   6   6  10     2518.03     2503.91    277.00 o 
   7   6  10        0.21      -98.74    197.15 o 
   8   6  10      336.69      376.40    176.93 o 
   9   6  10        3.92       55.81    180.67 o 
 -10   7  10      189.86      242.92    214.64 o 
  -9   7  10     1952.67     1541.73    214.23 o 
  -8   7  10     1113.61     1196.79    161.23 o 
  -7   7  10     1748.71     1778.97    139.14 o 
  -6   7  10      170.40      146.76     93.91 o 
  -5   7  10     1414.55     1498.98    132.71 o 
  -4   7  10     3208.24     3280.69    167.86 o 
  -3   7  10      678.26      780.05    110.71 o 
  -2   7  10     5020.22     4838.54    199.15 o 
  -1   7  10    10850.75    11450.36    432.93 o 
   0   7  10     1651.41     1561.16    101.75 o 
   1   7  10     3925.46     3718.73    218.54 o 
   2   7  10     1431.73     1358.10     90.91 o 
   3   7  10       93.91       -4.85     63.80 o 
   4   7  10     1621.34     1905.23    233.82 o 
   5   7  10      600.73      741.20    135.64 o 
   6   7  10     2588.63     2745.53    183.14 o 
   7   7  10     1472.24     1269.75    368.17 o 
   8   7  10        7.89      -74.50    209.59 o 
   9   7  10     1003.51      775.99    219.74 o 
 -10   8  10     1197.36     1139.77    196.38 o 
  -9   8  10       65.58      215.99    133.86 o 
  -8   8  10     2252.39     2228.36    201.83 o 
  -7   8  10      790.52      928.06    112.08 o 
  -6   8  10     1846.27     1648.18    135.43 o 
  -5   8  10     1137.27     1156.78    131.58 o 
  -4   8  10      276.26      248.43     81.80 o 
  -3   8  10     2964.64     2757.05    150.48 o 
  -2   8  10     2280.53     2478.44    200.66 o 
  -1   8  10     1833.28     1673.25    112.01 o 
   0   8  10     4159.29     3795.56    168.72 o 
   1   8  10     1878.13     1673.48    146.85 o 
   2   8  10        5.13       16.54     65.49 o 
   3   8  10     3225.59     2843.67    140.11 o 
   4   8  10      113.84       24.22    138.11 o 
   5   8  10     1860.93     1681.39    151.84 o 
   6   8  10      273.11      376.94    125.29 o 
   7   8  10      454.83      311.19    215.86 o 
   8   8  10     1990.21     1604.39    252.83 o 
   9   8  10       71.15        9.20    217.59 o 
  -9   9  10      605.99      313.76    181.21 o 
  -8   9  10       39.01      -26.71    128.31 o 
  -7   9  10     2419.41     1732.21    198.70 o 
  -6   9  10     2462.45     2439.19    155.73 o 
  -5   9  10      205.92       79.86    101.54 o 
  -4   9  10     2390.68     2375.40    159.50 o 
  -3   9  10     2657.15     2805.63    159.16 o 
  -2   9  10        0.46      -92.81     71.23 o 
  -1   9  10      106.66      122.19     89.90 o 
   0   9  10      892.80      627.64     82.65 o 
   1   9  10      780.96      765.02    212.88 o 
   2   9  10      196.36       96.38     70.35 o 
   3   9  10      133.13       78.12     66.30 o 
   4   9  10     7596.99     7438.26    425.35 o 
   5   9  10      710.47      769.00    119.62 o 
   6   9  10      326.86      252.47    100.80 o 
   7   9  10     1088.08      866.28    238.23 o 
   8   9  10       36.60      166.47    189.67 o 
   9   9  10      159.23      170.28    231.78 o 
  -9  10  10      126.39      293.70    295.18 o 
  -8  10  10       48.79       75.85    165.32 o 
  -7  10  10        0.09      -24.52    128.10 o 
  -6  10  10       14.22       23.30     98.06 o 
  -5  10  10       78.98     -149.36     99.58 o 
  -4  10  10     1502.04     1264.10    131.14 o 
  -3  10  10     7170.07     7110.69    230.99 o 
  -2  10  10      697.57      488.63    102.76 o 
  -1  10  10     1156.94     1154.28    103.52 o 
   0  10  10     1633.12     1588.22    119.38 o 
   1  10  10     4698.89     4298.88    173.34 o 
   2  10  10     2849.63     2575.25    157.79 o 
   3  10  10      159.81      139.06    169.08 o 
   4  10  10       93.25      179.40    113.17 o 
   5  10  10      261.48      114.80    101.76 o 
   6  10  10        3.05     -146.59     99.41 o 
   7  10  10      380.41      300.60    217.79 o 
   8  10  10      623.29      334.42    253.52 o 
   9  10  10      101.86      241.40    455.23 o 
  -9  11  10        0.64     -119.90    261.68 o 
  -8  11  10      565.07      501.68    152.98 o 
  -7  11  10      777.01      645.97    222.79 o 
  -6  11  10      504.08      582.45    121.72 o 
  -5  11  10      501.34      433.64    105.23 o 
  -4  11  10       33.73       88.57     89.98 o 
  -3  11  10       11.47        8.93     92.13 o 
  -2  11  10       97.09       13.66     82.84 o 
  -1  11  10     3523.19     3470.96    287.03 o 
   0  11  10      304.31      285.08     84.82 o 
   1  11  10     1184.71     1093.12    106.75 o 
   2  11  10       18.56      -34.19     94.83 o 
   3  11  10      101.96       23.49     98.85 o 
   4  11  10      304.49      363.31    120.19 o 
   5  11  10      314.64      402.56    115.10 o 
   6  11  10        0.96     -138.93    103.07 o 
   7  11  10        9.29     -145.74    102.92 o 
   8  11  10       16.76       85.30    177.85 o 
  -9  12  10       70.56       13.51    125.17 o 
  -8  12  10      167.53      103.78    112.05 o 
  -7  12  10        3.24      -39.00    140.56 o 
  -6  12  10      568.71      518.03    154.11 o 
  -5  12  10     1106.68      903.68    130.54 o 
  -4  12  10        4.67     -135.97     90.64 o 
  -3  12  10      465.08      289.11    189.62 o 
  -2  12  10      127.46     -124.59     91.65 o 
  -1  12  10      194.16      118.30     96.42 o 
   0  12  10      412.34      234.16     88.89 o 
   1  12  10        6.02      -74.68     78.38 o 
   2  12  10       28.92      -54.09     63.42 o 
   3  12  10     1439.70     1342.41    186.66 o 
   4  12  10      289.64      228.81    124.63 o 
   5  12  10       68.34       27.16     93.55 o 
   6  12  10        9.36       14.62    126.03 o 
   7  12  10       49.60      -26.43    110.66 o 
   8  12  10       27.45      122.82    193.19 o 
  -9  13  10      262.47      370.84    176.19 o 
  -8  13  10       19.86      -40.87    142.67 o 
  -7  13  10       92.85      185.20    190.67 o 
  -6  13  10     1574.45     1536.14    146.75 o 
  -5  13  10        4.78       -5.44     85.87 o 
  -4  13  10     1904.63     1876.64    141.17 o 
  -3  13  10      145.78      242.96     92.37 o 
  -2  13  10       31.36       52.62     84.04 o 
  -1  13  10      209.59      -46.80     90.25 o 
   0  13  10      150.77       40.02     80.11 o 
   1  13  10      785.03      703.25    103.24 o 
   2  13  10      325.63      291.67     87.91 o 
   3  13  10     1178.35     1331.21    184.93 o 
   4  13  10     1992.89     2121.56    187.38 o 
   5  13  10      317.84      469.90    168.22 o 
   6  13  10      734.96      737.44    159.55 o 
   7  13  10      604.90      681.21    151.32 o 
   8  13  10       69.87       18.16    217.29 o 
  -8  14  10      512.89      612.13    190.92 o 
  -7  14  10      642.52      591.16    151.55 o 
  -6  14  10       34.21      117.80    139.97 o 
  -5  14  10     1086.30     1248.93    136.94 o 
  -4  14  10       71.64      -34.37    107.34 o 
  -3  14  10     3308.13     3376.12    312.28 o 
  -2  14  10      951.29      759.99    127.08 o 
  -1  14  10       37.27     -154.37    102.92 o 
   0  14  10     2750.80     2735.89    237.55 o 
   1  14  10     3492.31     3765.23    382.98 o 
   2  14  10      810.91      727.01     88.29 o 
   3  14  10      798.13      864.33    153.09 o 
   4  14  10      169.99      229.47    121.03 o 
   5  14  10      470.70      451.56    137.59 o 
   6  14  10      326.83      289.28    154.59 o 
   7  14  10      483.63      441.88    165.05 o 
   8  14  10      986.51      695.96    373.07 o 
  -8  15  10       30.08     -131.07    148.95 o 
  -7  15  10     2291.68     2425.74    240.14 o 
  -6  15  10     1630.39     1699.61    301.19 o 
  -5  15  10       89.06       69.88    109.68 o 
  -4  15  10     1146.16     1078.77    168.13 o 
  -3  15  10      470.17      473.81    117.59 o 
  -2  15  10      217.12      168.85    109.01 o 
  -1  15  10      211.34      204.26    101.48 o 
   0  15  10        0.77     -126.01     84.01 o 
   1  15  10     2859.49     2942.12    160.54 o 
   2  15  10     2383.60     2630.22    207.28 o 
   3  15  10      227.30      237.35    142.31 o 
   4  15  10     1227.10     1555.80    186.24 o 
   5  15  10      736.24      704.61    160.05 o 
   6  15  10       88.43       78.91    148.50 o 
   7  15  10     1195.90     1256.91    193.61 o 
  -8  16  10      859.56      671.11    201.09 o 
  -7  16  10      455.79      523.70    153.67 o 
  -6  16  10       14.47       33.91    145.80 o 
  -5  16  10      131.41      107.02    111.73 o 
  -4  16  10        0.23     -134.88     99.27 o 
  -3  16  10     1373.50     1641.37    168.57 o 
  -2  16  10     2214.44     2213.37    155.91 o 
  -1  16  10      247.73       91.74     92.96 o 
   0  16  10     2303.59     2218.84    150.32 o 
   1  16  10     1578.67     1747.76    157.81 o 
   2  16  10      140.30      161.56    113.40 o 
   3  16  10      134.62       68.04    109.55 o 
   4  16  10      234.69      289.25    209.24 o 
   5  16  10      328.26      493.25    174.99 o 
   6  16  10      607.88      300.87    147.31 o 
   7  16  10      224.01      165.51    251.14 o 
  -7  17  10      315.76      422.72    156.96 o 
  -6  17  10      445.61      314.93    253.14 o 
  -5  17  10       87.77      -18.73    105.30 o 
  -4  17  10      404.14      331.33    111.92 o 
  -3  17  10      126.52      128.68    108.07 o 
  -2  17  10        5.46       11.52     85.79 o 
   0  17  10       61.73        9.59     94.82 o 
   1  17  10     2120.34     1971.67    142.41 o 
   2  17  10      761.30      647.32    145.46 o 
   3  17  10        0.23       -6.08    110.07 o 
   4  17  10      424.30      284.98    125.55 o 
   5  17  10      109.51       47.34    135.76 o 
   6  17  10       27.13      -81.35    117.46 o 
   7  17  10      281.72      171.05    162.61 o 
  -7  18  10      370.62      323.56    177.88 o 
  -6  18  10        3.40       16.23    113.46 o 
  -5  18  10      265.45      395.13    113.42 o 
  -4  18  10        1.21      -99.87     94.09 o 
  -3  18  10       40.02      -76.92    131.90 o 
  -2  18  10      145.94      144.13    100.44 o 
  -1  18  10      257.76      293.16    114.45 o 
   0  18  10      555.96      446.15    144.84 o 
   1  18  10      196.76      244.51     96.56 o 
   2  18  10       48.50       56.56    171.48 o 
   3  18  10       24.04      -71.42    111.58 o 
   4  18  10       10.19      117.03    133.72 o 
   5  18  10      298.14      376.60    144.47 o 
   6  18  10      386.16      224.44    175.24 o 
  -6  19  10       13.69       46.34    157.92 o 
  -5  19  10        7.92       35.63    148.97 o 
  -4  19  10       25.43       33.37    113.77 o 
  -3  19  10       71.48        6.95     80.02 o 
  -2  19  10       12.80       26.86    110.19 o 
  -1  19  10       85.65       75.25    104.64 o 
   0  19  10       16.40       28.25    129.95 o 
   1  19  10      135.35       20.61     85.95 o 
   2  19  10        0.70     -109.48    110.97 o 
   3  19  10      179.31      241.81    148.77 o 
   4  19  10      143.79      284.82    164.15 o 
   5  19  10      134.85       19.57    155.96 o 
   6  19  10        3.96       26.17    139.90 o 
  -6  20  10      240.73      258.18    145.01 o 
  -5  20  10       11.50       14.17    120.07 o 
  -4  20  10      197.98      100.48    113.83 o 
  -3  20  10      561.01      479.92    130.70 o 
  -2  20  10        2.02       21.78     86.50 o 
  -1  20  10      160.52      152.82     87.10 o 
   0  20  10      387.65      390.81    111.14 o 
   1  20  10       47.08      -46.66    146.77 o 
   2  20  10       10.91       13.82    119.73 o 
   3  20  10       17.10      -16.59    134.72 o 
   4  20  10       34.29       97.46    129.08 o 
   5  20  10       36.11       26.69    162.65 o 
  -5  21  10      143.85        2.79    225.92 o 
  -4  21  10      314.34      247.30    109.40 o 
  -3  21  10       32.33      -11.19     95.94 o 
  -2  21  10       80.82       35.41    109.34 o 
  -1  21  10       70.17      -96.27    103.18 o 
   0  21  10        4.43     -151.74    101.16 o 
   1  21  10      300.26      358.77    197.45 o 
   2  21  10        3.40       70.55    131.66 o 
   3  21  10       25.94       -5.32    117.78 o 
   4  21  10      230.52      228.58    169.99 o 
   5  21  10      211.52      101.82    135.56 o 
  -4  22  10      110.91       -9.63    101.34 o 
  -3  22  10      531.43      525.89    137.73 o 
  -2  22  10       33.46      -59.24     83.41 o 
  -1  22  10      320.82      376.59    104.09 o 
   0  22  10      137.55      -12.07    113.43 o 
   1  22  10        1.08      -78.03    156.80 o 
   2  22  10       16.03     -118.46    158.81 o 
   3  22  10      185.15      141.83    168.29 o 
   4  22  10       43.84       89.74    199.08 o 
  -4  23  10      357.91      452.17    190.43 o 
  -3  23  10        1.11      -73.88    117.32 o 
  -2  23  10      667.34      566.91    169.97 o 
  -1  23  10      190.76      199.68    132.17 o 
   0  23  10       11.63      -43.08    119.10 o 
   1  23  10       66.94      130.96    182.39 o 
   2  23  10      373.44      348.36    185.13 o 
   3  23  10      202.95      332.20    183.51 o 
  -2  24  10       10.77       43.87    133.02 o 
  -1  24  10       91.67        6.93    121.43 o 
   0  24  10       32.61      -24.59    221.53 o 
   1  24  10        5.62     -105.12    223.54 o 
   2  24  10       11.23      100.81    174.83 o 
  -9   1  11      183.17      420.33    143.70 o 
  -8   1  11      688.40      751.20    116.63 o 
  -7   1  11      581.82      634.16     96.12 o 
  -6   1  11       66.52        7.72     93.99 o 
  -5   1  11     1185.36     1235.04    142.12 o 
  -4   1  11     2640.44     2973.45    224.79 o 
  -3   1  11     1242.60     1430.04    135.62 o 
  -2   1  11      701.39      973.53    113.39 o 
  -1   1  11        7.32       61.57     74.92 o 
   0   1  11     1154.50     1163.29     87.96 o 
   1   1  11      677.14      697.33     78.23 o 
   2   1  11      991.92     1001.91     85.00 o 
   3   1  11     2306.86     2157.86    111.52 o 
   4   1  11     1779.50     1746.26    104.79 o 
   5   1  11      143.64       68.82    152.98 o 
   6   1  11     1291.19     1600.82    244.89 o 
   7   1  11      230.68      455.76    182.63 o 
   8   1  11       44.33       35.45    298.05 o 
   9   1  11        1.08       -7.09    242.98 o 
 -10   2  11       20.18        4.01    310.09 o 
  -9   2  11     1550.47     1432.09    178.06 o 
  -8   2  11      664.20      455.34    100.83 o 
  -7   2  11      705.63      553.74    160.47 o 
  -6   2  11       60.90      -85.50     94.73 o 
  -5   2  11       30.08      -55.35    130.89 o 
  -4   2  11     1096.85     1170.84    114.88 o 
  -3   2  11      285.49      310.45     91.58 o 
  -2   2  11     4339.05     4274.70    186.58 o 
  -1   2  11    14346.92    14947.03    511.30 o 
   0   2  11    12777.35    12152.94    509.76 o 
   1   2  11      681.80      578.38     75.88 o 
   2   2  11     4037.78     3790.39    123.67 o 
   3   2  11     4398.71     4404.25    215.25 o 
   4   2  11       39.72       54.68     71.57 o 
   5   2  11      366.71      408.99    123.08 o 
   6   2  11      962.47     1426.75    236.19 o 
   7   2  11     2473.32     2763.57    552.58 o 
   8   2  11        5.45     -116.27    193.94 o 
   9   2  11      840.87      885.92    247.97 o 
 -10   3  11      166.87      110.39    320.88 o 
  -9   3  11        5.86       26.10    123.29 o 
  -8   3  11     1975.53     1860.06    193.92 o 
  -7   3  11     2806.95     2585.46    146.44 o 
  -6   3  11       92.84      107.45    162.72 o 
  -5   3  11     4278.40     4359.04    187.66 o 
  -4   3  11    13447.38    13457.21    298.16 o 
  -3   3  11     1579.04     1513.34    132.65 o 
  -2   3  11     3657.87     3798.15    523.72 o 
  -1   3  11     1232.62     1274.99     92.00 o 
   0   3  11       73.59       30.59     72.22 o 
   1   3  11      954.31     1008.30     82.86 o 
   2   3  11      173.56      171.69     67.81 o 
   3   3  11    13886.37    14025.52    272.97 o 
   4   3  11     5169.72     5032.17    297.88 o 
   5   3  11      461.60      282.56    103.42 o 
   6   3  11     5965.59     6437.68    479.07 o 
   7   3  11      644.90     1058.90    215.74 o 
   8   3  11      286.14      253.66    187.71 o 
   9   3  11       17.45      110.47    287.64 o 
 -10   4  11       33.81      -66.23    327.91 o 
  -9   4  11     1560.52     1496.03    182.78 o 
  -8   4  11     1705.14     1687.89    143.63 o 
  -7   4  11      214.79      314.11    104.08 o 
  -6   4  11      492.08      435.32    101.96 o 
  -5   4  11       49.20      -12.05     77.86 o 
  -4   4  11        8.83      -17.62     85.27 o 
  -3   4  11      592.84      633.85    189.03 o 
  -2   4  11     1364.08     1523.94    125.44 o 
  -1   4  11     8842.03     9433.47    699.69 o 
   0   4  11     6974.35     7064.06    281.15 o 
   1   4  11       28.06      -34.37     54.65 o 
   2   4  11     6242.95     6218.45    262.94 o 
   3   4  11     1907.73     1638.68     94.66 o 
   4   4  11      904.69      870.11    125.28 o 
   5   4  11     1474.77     1592.84    152.75 o 
   6   4  11     1337.50     1719.19    249.93 o 
   7   4  11     4529.10     4008.22    879.35 o 
   8   4  11      200.46       99.32    180.09 o 
   9   4  11     1223.50     1233.35    260.91 o 
 -10   5  11      352.61        1.18    232.92 o 
  -9   5  11      503.75      380.41    160.15 o 
  -8   5  11       76.03       37.27    121.41 o 
  -7   5  11     1443.02     1438.12    173.50 o 
  -6   5  11      717.07      790.80    129.74 o 
  -5   5  11      133.25       87.16    109.81 o 
  -4   5  11      338.30      176.80     93.24 o 
  -3   5  11      583.44      425.79     95.41 o 
  -2   5  11     4457.39     4546.67    401.14 o 
  -1   5  11     8351.21     8420.87    357.61 o 
   0   5  11     3763.58     3954.50    140.84 o 
   1   5  11     5933.54     6028.87    154.48 o 
   2   5  11       40.67       88.46     61.41 o 
   3   5  11     4436.12     4877.95    261.60 o 
   4   5  11     3338.20     3436.89    277.16 o 
   5   5  11      502.36      658.76    153.68 o 
   6   5  11     1965.13     2202.37    245.37 o 
   7   5  11      144.85      286.41    215.34 o 
   8   5  11     1092.50      921.76    257.41 o 
   9   5  11       85.08       46.96    170.94 o 
  -9   6  11      298.84      170.25    158.62 o 
  -8   6  11       50.93      154.83    138.13 o 
  -7   6  11      188.96       67.47    106.09 o 
  -6   6  11     3197.69     2926.63    171.10 o 
  -5   6  11     2752.00     2741.46    304.08 o 
  -4   6  11       54.47      -48.75     99.69 o 
  -3   6  11      979.39      865.32    110.63 o 
  -2   6  11     3777.39     3918.64    238.09 o 
  -1   6  11       25.17       -8.62     66.58 o 
   0   6  11     1282.37     1222.51     99.69 o 
   1   6  11      634.44      671.97     76.66 o 
   2   6  11     2159.79     1929.57     98.02 o 
   3   6  11      214.01      255.90     84.72 o 
   4   6  11     2768.70     2749.74    229.45 o 
   5   6  11     3297.09     3910.13    285.76 o 
   6   6  11        1.39      -94.42    135.35 o 
   7   6  11     1037.17      997.48    213.89 o 
   8   6  11      209.57      196.34    218.08 o 
   9   6  11      355.65      325.74    199.30 o 
  -9   7  11      116.08       51.18    108.14 o 
  -8   7  11      573.62      388.51    145.63 o 
  -7   7  11      155.47       37.47     99.22 o 
  -6   7  11      363.78      398.79    114.56 o 
  -5   7  11      220.64      218.35    110.88 o 
  -4   7  11      800.05      677.79    102.23 o 
  -3   7  11     1334.71     1216.13    213.08 o 
  -2   7  11       85.94       43.94     67.00 o 
  -1   7  11      204.68      233.16     83.36 o 
   0   7  11      332.35      283.02     73.96 o 
   1   7  11     7873.33     8150.10    505.27 o 
   2   7  11     4051.85     3853.77    158.54 o 
   3   7  11       14.78       38.34     64.47 o 
   4   7  11       27.79      -61.03     88.94 o 
   5   7  11      207.62      205.55    108.46 o 
   6   7  11       73.60       70.37    105.65 o 
   7   7  11      289.63      425.53    218.90 o 
   8   7  11      992.96      903.12    363.78 o 
   9   7  11       79.82      158.42    210.24 o 
  -9   8  11      119.79      127.52    110.71 o 
  -8   8  11      605.11      434.03    140.40 o 
  -7   8  11        1.04      -59.25     80.71 o 
  -6   8  11       94.31      157.06     95.22 o 
  -5   8  11     2009.44     1913.68    199.26 o 
  -4   8  11      630.72      451.84    107.13 o 
  -3   8  11      157.66     -110.07    134.04 o 
  -2   8  11      735.54      615.96    104.46 o 
  -1   8  11     3340.56     3411.69    155.44 o 
   0   8  11     5807.49     6389.32    352.75 o 
   1   8  11      501.79      411.60     85.58 o 
   2   8  11       29.32      103.88     68.34 o 
   3   8  11     1424.70     1303.78     92.06 o 
   4   8  11     1570.05     1911.48    169.38 o 
   5   8  11     1242.73     1261.28    138.72 o 
   6   8  11      120.97      177.58    108.85 o 
   7   8  11       51.04      -24.02    173.99 o 
   8   8  11       42.60      -36.02    206.06 o 
  -9   9  11        0.14       39.87    133.41 o 
  -8   9  11      385.46      345.93    153.32 o 
  -7   9  11     1010.31      887.38    182.43 o 
  -6   9  11       43.50       96.63    106.98 o 
  -5   9  11     3508.98     3482.09    283.03 o 
  -4   9  11       89.29       83.12    109.58 o 
  -3   9  11      136.59      -35.54    115.45 o 
  -2   9  11      112.47       95.62     76.53 o 
  -1   9  11        3.24      -53.48     83.22 o 
   0   9  11      112.98      148.12     85.41 o 
   1   9  11       15.11       20.69     71.32 o 
   2   9  11     2233.32     2582.84    169.29 o 
   3   9  11     4779.32     5362.73    387.97 o 
   4   9  11      181.44      134.53    113.94 o 
   5   9  11      547.74      326.80    114.02 o 
   6   9  11     1526.86     1752.06    170.06 o 
   7   9  11      317.42      192.43    162.21 o 
   8   9  11        0.14      154.91    221.17 o 
  -9  10  11     1243.75     1230.94    188.32 o 
  -8  10  11      532.28      341.94    131.90 o 
  -7  10  11      117.83       50.12    171.73 o 
  -6  10  11     4595.46     4863.67    217.34 o 
  -5  10  11      196.10       83.83    112.04 o 
  -4  10  11     2001.75     1903.87    168.38 o 
  -3  10  11      329.70      308.98    135.10 o 
  -2  10  11      535.49      573.23     98.63 o 
  -1  10  11      833.43      761.29    104.84 o 
   0  10  11      785.79      692.53    103.13 o 
   1  10  11        6.46      -10.78     88.11 o 
   2  10  11     5341.54     5392.49    283.83 o 
   3  10  11        0.41       18.96    135.27 o 
   4  10  11      204.91      197.90    107.82 o 
   5  10  11      209.61      298.54    111.38 o 
   6  10  11       31.15      114.72    125.47 o 
   7  10  11      876.99     1042.28    245.14 o 
   8  10  11      162.74       61.04    184.26 o 
  -9  11  11      563.76      538.26    153.71 o 
  -8  11  11      249.83      248.23    199.70 o 
  -7  11  11     1046.13      849.13    152.42 o 
  -6  11  11        5.60      -35.88     82.65 o 
  -5  11  11      896.54      886.59    135.01 o 
  -4  11  11       16.11     -116.02     99.34 o 
  -3  11  11     2509.54     2545.76    163.81 o 
  -2  11  11     4557.88     4780.51    364.42 o 
  -1  11  11       22.71      -44.59     64.13 o 
   0  11  11     1258.89     1204.12    352.12 o 
   1  11  11     4264.23     4316.77    183.12 o 
   2  11  11     1673.17     1695.56    145.33 o 
   3  11  11     1993.01     2144.03    187.35 o 
   4  11  11      813.56      867.85    150.56 o 
   5  11  11      423.31      430.10    113.49 o 
   6  11  11     1097.32     1007.61    158.53 o 
   7  11  11       29.68     -146.14    289.27 o 
   8  11  11      860.41     1025.71    260.05 o 
  -8  12  11       92.13      144.28    123.31 o 
  -7  12  11     1639.22     1409.64    196.10 o 
  -6  12  11     3348.11     3322.53    323.22 o 
  -5  12  11      882.96      744.75    115.87 o 
  -4  12  11      623.78      407.81    102.14 o 
  -3  12  11     4214.71     4389.56    370.49 o 
  -2  12  11      171.28       89.95     79.48 o 
  -1  12  11        0.27      -45.87     68.91 o 
   0  12  11      725.35      585.63     93.06 o 
   1  12  11      107.20       46.42     83.17 o 
   2  12  11     2449.96     2482.30    161.98 o 
   3  12  11      624.13      633.61    154.95 o 
   4  12  11     1583.55     1733.11    180.86 o 
   5  12  11     2612.81     2392.82    240.60 o 
   6  12  11       47.71      -98.62    138.54 o 
   7  12  11      288.01      347.41    143.30 o 
   8  12  11      228.48      309.23    240.16 o 
  -8  13  11      295.29       85.11    147.86 o 
  -7  13  11      754.89      575.82    146.57 o 
  -6  13  11       51.98      114.71     96.40 o 
  -5  13  11        0.34      -65.03    101.76 o 
  -4  13  11       36.13      -42.85    105.21 o 
  -3  13  11     2676.37     2739.44    194.73 o 
  -2  13  11     2310.94     2602.87    303.40 o 
  -1  13  11      205.81       34.26    213.68 o 
   0  13  11     1666.98     1444.13    132.68 o 
   1  13  11     1460.99     1322.71    127.84 o 
   2  13  11      601.65      583.49     94.43 o 
   3  13  11       22.47      129.09    122.16 o 
   4  13  11      137.91      -22.66    130.51 o 
   5  13  11      839.50      910.24    178.56 o 
   6  13  11       96.99      129.26    147.82 o 
   7  13  11      192.46       81.60    130.22 o 
  -8  14  11        5.36      -47.99    182.90 o 
  -7  14  11      401.41      386.27    166.59 o 
  -6  14  11      349.90      331.06    107.40 o 
  -5  14  11       91.40      -14.10    105.72 o 
  -4  14  11      490.70      452.32     99.27 o 
  -3  14  11      389.34      275.69    120.01 o 
  -2  14  11      564.60      547.75    114.52 o 
  -1  14  11      107.04      -59.45    144.11 o 
   0  14  11       24.59     -178.11    118.74 o 
   1  14  11      278.06      355.72     94.79 o 
   2  14  11     1230.50     1106.52    240.47 o 
   3  14  11        0.38      -86.17    135.57 o 
   4  14  11       12.42       81.62    112.76 o 
   5  14  11      931.00     1139.15    177.18 o 
   6  14  11       70.35       56.12    136.37 o 
   7  14  11       11.08      -63.38    127.23 o 
  -8  15  11      209.79      182.11    163.49 o 
  -7  15  11      467.43      198.96    151.79 o 
  -6  15  11       76.80      248.42    124.11 o 
  -5  15  11       85.83      -65.82     87.39 o 
  -4  15  11       47.74       69.70     90.50 o 
  -3  15  11      182.73      188.84    117.42 o 
  -2  15  11      388.12      287.55    112.64 o 
  -1  15  11       10.76      -24.61     79.28 o 
   0  15  11       77.30      -26.37     84.36 o 
   1  15  11       55.04      -97.56     87.42 o 
   2  15  11      186.78      158.71    113.55 o 
   3  15  11      206.53       42.52    122.73 o 
   4  15  11      117.61       18.18    122.93 o 
   5  15  11       73.43      332.29    186.66 o 
   6  15  11        1.06       22.39    149.72 o 
   7  15  11        7.80       81.77    156.90 o 
  -7  16  11      492.81      233.36    128.57 o 
  -6  16  11      323.53      270.14    125.07 o 
  -5  16  11      494.02      500.50    116.37 o 
  -4  16  11      110.97       87.87     95.57 o 
  -3  16  11      209.51      323.09    120.42 o 
  -2  16  11       18.36       30.70     80.61 o 
  -1  16  11        0.65      -77.33     96.35 o 
   0  16  11        1.78      -99.96     85.63 o 
   1  16  11       21.43      -66.61    101.11 o 
   2  16  11      181.40      356.67    163.53 o 
   3  16  11      203.67      163.86    132.02 o 
   4  16  11      576.65      500.33    172.68 o 
   5  16  11      491.67      637.32    160.51 o 
   6  16  11        5.14      -29.48    135.71 o 
   7  16  11      240.61      299.51    211.75 o 
  -7  17  11       46.40      -36.22    112.85 o 
  -6  17  11       31.97       50.12    114.84 o 
  -5  17  11        5.76      161.31    111.69 o 
  -4  17  11       29.57       19.44    103.40 o 
  -3  17  11      158.13       34.34    106.10 o 
  -2  17  11     2259.11     2120.95    159.83 o 
  -1  17  11      798.12      635.26    118.05 o 
   0  17  11      378.00      352.22     85.14 o 
   1  17  11     1487.98     1427.60    136.57 o 
   2  17  11      346.37      293.38    163.00 o 
   3  17  11       82.97       98.08    124.26 o 
   4  17  11      130.15      214.24    166.57 o 
   5  17  11       32.30      144.73    146.64 o 
   6  17  11      336.39      319.90    165.05 o 
  -6  18  11      831.52      870.69    195.31 o 
  -5  18  11       21.50      126.59    116.23 o 
  -4  18  11      161.55      119.77    126.64 o 
  -3  18  11      130.03       64.21    113.35 o 
  -2  18  11      478.08      327.81    125.05 o 
  -1  18  11       12.39       81.21    196.54 o 
   0  18  11      218.69       54.43     89.52 o 
   1  18  11      329.50      228.31    171.10 o 
   2  18  11     1204.37     1611.95    211.22 o 
   3  18  11       30.45       64.41    135.35 o 
   4  18  11      887.54      754.58    152.71 o 
   5  18  11     1616.38     1575.54    207.11 o 
   6  18  11       44.19      109.65    146.42 o 
  -6  19  11        1.06      130.03    332.30 o 
  -5  19  11      140.47      171.11    123.42 o 
  -4  19  11       12.84     -145.60    128.34 o 
  -3  19  11        3.46      -66.24    106.26 o 
  -2  19  11       39.03       65.49     94.04 o 
  -1  19  11      134.94      -69.22     92.97 o 
   0  19  11      733.74      591.48    119.84 o 
   1  19  11     1727.74     1556.74    250.38 o 
   2  19  11      178.52      235.68    159.84 o 
   3  19  11      490.45      641.67    189.02 o 
   4  19  11      647.04      655.94    201.84 o 
   5  19  11       27.43      234.53    177.15 o 
  -5  20  11        8.26     -110.46    239.97 o 
  -4  20  11      553.93      582.15    123.45 o 
  -3  20  11      269.14      199.82    100.67 o 
  -2  20  11      187.34      120.58    115.94 o 
  -1  20  11      183.93       99.77     89.09 o 
   0  20  11      935.44      944.60    141.98 o 
   1  20  11       28.65        5.77    192.68 o 
   2  20  11      413.66      336.58    160.82 o 
   3  20  11      109.16       81.84    170.42 o 
   4  20  11       89.89      144.37    128.85 o 
   5  20  11      398.56      402.81    158.37 o 
  -5  21  11       60.53       52.03    124.30 o 
  -4  21  11       90.45      -21.81    121.96 o 
  -3  21  11        9.09     -127.32    115.27 o 
  -2  21  11      110.53       69.21    114.79 o 
  -1  21  11      106.50       48.67    107.59 o 
   0  21  11       37.21     -150.82    100.55 o 
   1  21  11       33.08       91.32    202.46 o 
   2  21  11        9.32       62.23    148.59 o 
   3  21  11      400.61      193.89    148.79 o 
   4  21  11      336.83      387.99    164.93 o 
  -4  22  11      127.46       12.81    105.14 o 
  -3  22  11        0.92     -163.71    109.14 o 
  -2  22  11      128.08       80.63    115.59 o 
  -1  22  11       51.74      -69.36    113.39 o 
   0  22  11      129.82       40.96    100.86 o 
   1  22  11      104.45       22.83    228.56 o 
   2  22  11        2.65      -71.40    134.30 o 
   3  22  11      132.49      194.66    151.94 o 
  -3  23  11        0.78     -138.05     92.03 o 
  -2  23  11      328.20      400.13    133.35 o 
  -1  23  11       26.27        0.15    105.90 o 
   0  23  11       98.07      -55.19    169.35 o 
   1  23  11      161.80      187.81    138.59 o 
   2  23  11       13.05       17.60    146.31 o 
  -9   0  12      767.00      813.62    201.71 o 
  -8   0  12      244.21      112.96    161.41 o 
  -7   0  12     3396.99     2720.61    237.50 o 
  -6   0  12      755.34      883.33    155.17 o 
  -5   0  12     3924.14     3726.90    295.29 o 
  -4   0  12     7987.05     8108.62    373.57 o 
  -3   0  12    11246.68    10119.22    394.39 o 
  -2   0  12     2127.86     2426.82    204.72 o 
  -1   0  12     4708.91     5250.03    296.04 o 
   0   0  12       85.57       55.98     94.74 o 
   1   0  12      199.05      151.63    149.53 o 
   2   0  12      277.12      439.74    112.68 o 
   3   0  12     2529.24     2906.12    178.33 o 
   4   0  12     7440.39     7689.40    272.17 o 
   5   0  12      104.79       36.63    248.38 o 
   6   0  12     4312.75     4023.45    410.70 o 
   7   0  12     1543.84     1036.91    271.21 o 
   8   0  12       26.40      -19.32    261.92 o 
   9   0  12      106.50     -136.98    208.99 o 
  -9   1  12       51.69       48.92    155.80 o 
  -8   1  12     1621.06     1466.07    136.23 o 
  -7   1  12      211.64      124.45    163.81 o 
  -6   1  12      551.57      505.13    119.59 o 
  -5   1  12      473.16      336.56    120.01 o 
  -4   1  12      196.36      253.15    111.64 o 
  -3   1  12     2320.67     2488.81    173.56 o 
  -2   1  12        9.63       44.32    102.00 o 
  -1   1  12    11125.24    12494.19   1143.16 o 
   0   1  12     9033.36     9147.29    286.29 o 
   1   1  12      185.24      183.17     58.16 o 
   2   1  12     4920.37     4887.54    145.40 o 
   3   1  12     4897.49     4829.57    172.80 o 
   4   1  12       84.79       98.30     77.79 o 
   5   1  12     1293.55      798.68    166.05 o 
   6   1  12      236.95      313.74    171.18 o 
   7   1  12     1086.00     1309.79    214.64 o 
   8   1  12      134.40     -108.02    152.93 o 
   9   1  12      186.60      111.13    181.66 o 
  -9   2  12      941.11      831.59    142.70 o 
  -8   2  12       41.54       39.25    100.23 o 
  -7   2  12     1673.14     1275.93    163.84 o 
  -6   2  12      889.80      822.37    115.54 o 
  -5   2  12     1126.48     1080.13    124.27 o 
  -4   2  12     2603.87     2698.72    181.59 o 
  -3   2  12     2901.28     3222.14    177.47 o 
  -2   2  12     1445.13     1437.61    128.12 o 
  -1   2  12     3970.39     3805.51    262.30 o 
   0   2  12      122.40      172.79     66.93 o 
   1   2  12     2724.91     2786.14    117.58 o 
   2   2  12       14.74       23.88     61.82 o 
   3   2  12      746.76      811.21     88.71 o 
   4   2  12     2395.91     2464.48    128.41 o 
   5   2  12        1.15       -1.68    148.60 o 
   6   2  12     1424.97     1664.77    238.97 o 
   7   2  12      241.44      124.62    167.98 o 
   8   2  12       31.26      -10.35    163.67 o 
   9   2  12       58.25        0.25    312.60 o 
  -9   3  12        0.19       89.99    132.50 o 
  -8   3  12      281.96      122.76    104.27 o 
  -7   3  12        0.06     -146.23     97.48 o 
  -6   3  12     2428.80     2359.27    338.18 o 
  -5   3  12      778.58     1002.12    186.31 o 
  -4   3  12      234.95      242.65    109.94 o 
  -3   3  12        5.32      -78.41    193.31 o 
  -2   3  12        2.49       34.61     83.20 o 
  -1   3  12      632.67      641.06     91.20 o 
   0   3  12      464.30      360.37     63.78 o 
   1   3  12      977.94     1054.64     87.52 o 
   2   3  12     1469.03     1586.40    101.15 o 
   3   3  12      212.69      188.27     80.01 o 
   4   3  12      127.66      222.83    122.40 o 
   5   3  12      387.40      511.25    119.51 o 
   6   3  12      124.64      389.83    196.56 o 
   7   3  12       23.31       51.36    195.94 o 
   8   3  12       20.31       91.30    173.88 o 
   9   3  12        2.58      149.46    173.29 o 
  -9   4  12      224.36       39.21    160.74 o 
  -8   4  12      496.53      246.12    106.57 o 
  -7   4  12       28.83      -15.09     88.20 o 
  -6   4  12       48.19       14.76     90.40 o 
  -5   4  12      245.18      147.47    138.42 o 
  -4   4  12     2154.55     2238.81    153.12 o 
  -3   4  12     2120.17     2155.67    154.71 o 
  -2   4  12       29.63       14.67     98.22 o 
  -1   4  12      402.03      418.26    137.67 o 
   0   4  12      846.73      937.19    102.74 o 
   1   4  12     2366.51     2180.82    105.35 o 
   2   4  12       94.60      131.67     73.62 o 
   3   4  12      264.73      258.66     74.83 o 
   4   4  12     1490.40     1770.34    150.44 o 
   5   4  12      201.10      325.63    115.33 o 
   6   4  12      876.93      750.85    238.72 o 
   7   4  12      342.87      544.83    216.89 o 
   8   4  12      165.09      334.19    188.47 o 
   9   4  12        9.33      -22.59    204.23 o 
  -9   5  12      132.68      -58.70    141.03 o 
  -8   5  12       55.81      -29.55    113.19 o 
  -7   5  12       24.03     -143.98    104.39 o 
  -6   5  12      152.80      113.23    121.30 o 
  -5   5  12      526.92      431.70    145.84 o 
  -4   5  12      269.06      379.84    102.24 o 
  -3   5  12       20.18      -93.12    100.46 o 
  -2   5  12       88.08       75.80     83.22 o 
  -1   5  12     1765.32     1701.97    134.31 o 
   0   5  12     5353.79     5135.08    161.26 o 
   1   5  12     1375.29     1188.09     91.05 o 
   2   5  12      973.93     1018.51    108.09 o 
   3   5  12     8569.90     8391.42    353.00 o 
   4   5  12      595.97      510.38    115.68 o 
   5   5  12       32.21      108.60    105.70 o 
   6   5  12      303.73      421.95    179.97 o 
   7   5  12      644.26      594.66    199.45 o 
   8   5  12      145.72      132.52    210.04 o 
  -9   6  12       67.55     -174.58    126.90 o 
  -8   6  12       20.46       65.18    146.75 o 
  -7   6  12      176.58      -25.05    103.72 o 
  -6   6  12      916.59      812.47    129.60 o 
  -5   6  12      431.99      624.05    104.56 o 
  -4   6  12      613.61      601.28    121.06 o 
  -3   6  12      254.38      194.45     87.43 o 
  -2   6  12      253.26      242.33     94.21 o 
  -1   6  12     4607.78     4563.28    194.03 o 
   0   6  12      361.28      404.38    107.33 o 
   1   6  12     2680.02     2648.12    122.72 o 
   2   6  12      100.76       87.08     66.80 o 
   3   6  12     3936.84     4182.38    327.21 o 
   4   6  12     4459.48     4716.90    212.90 o 
   5   6  12      167.87      334.31    128.17 o 
   6   6  12     2517.67     2938.97    289.24 o 
   7   6  12     2140.80     2506.66    473.30 o 
   8   6  12        0.07      178.81    184.38 o 
  -9   7  12      129.99      102.36    136.06 o 
  -8   7  12      674.24      594.80    196.44 o 
  -7   7  12       32.85      -62.56     84.71 o 
  -6   7  12     2288.26     2422.22    280.34 o 
  -5   7  12     4644.51     4918.68    219.73 o 
  -4   7  12       48.62     -123.20     82.13 o 
  -3   7  12      334.80      144.62    114.81 o 
  -2   7  12     3401.44     3680.03    195.84 o 
  -1   7  12        1.55      -51.83     99.17 o 
   0   7  12     6468.52     6853.62    443.57 o 
   1   7  12      560.05      823.00    101.23 o 
   2   7  12     4706.76     4198.22    175.53 o 
   3   7  12     6253.85     6566.39    523.09 o 
   4   7  12      198.67      189.90    107.69 o 
   5   7  12      508.56      529.50    114.19 o 
   6   7  12      302.90      396.26    160.92 o 
   7   7  12     1095.76     1054.26    218.45 o 
   8   7  12      619.40      871.86    248.34 o 
  -9   8  12      694.99      622.20    488.22 o 
  -8   8  12      108.94       45.01    164.08 o 
  -7   8  12      115.10       50.96     96.55 o 
  -6   8  12      528.43      373.52    118.51 o 
  -5   8  12        0.77       68.55    108.78 o 
  -4   8  12      234.06      135.00     86.62 o 
  -3   8  12       54.62       -8.20    186.67 o 
  -2   8  12     1097.06     1382.58    130.02 o 
  -1   8  12     4617.37     5001.86    212.06 o 
   0   8  12      400.96      425.16    160.06 o 
   1   8  12     8911.83     8921.58    447.03 o 
   2   8  12     3668.36     4110.55    252.08 o 
   3   8  12     1220.34     1230.27    161.66 o 
   4   8  12     2009.24     2382.01    287.83 o 
   5   8  12        9.86       21.80    100.71 o 
   6   8  12     2056.39     2283.77    179.64 o 
   7   8  12      533.49      593.31    202.37 o 
   8   8  12      558.64      722.20    238.68 o 
  -9   9  12      189.16      165.44    132.28 o 
  -8   9  12      124.36       58.33    149.11 o 
  -7   9  12        5.43     -149.81     99.87 o 
  -6   9  12      883.92      923.04    139.59 o 
  -5   9  12     2763.93     2749.98    179.57 o 
  -4   9  12       81.03       20.52     86.01 o 
  -3   9  12     3428.09     3442.03    203.21 o 
  -2   9  12     1759.88     1553.51    195.03 o 
  -1   9  12      380.37      254.51    101.14 o 
   0   9  12      507.21      542.58     92.67 o 
   1   9  12      120.96      218.14     87.34 o 
   2   9  12     3206.57     3496.17    364.40 o 
   3   9  12     1000.97      963.44    151.33 o 
   4   9  12     1464.05     1540.90    185.96 o 
   5   9  12     3388.83     3465.37    326.57 o 
   6   9  12      929.81     1227.99    161.64 o 
   7   9  12      179.68       13.68    206.67 o 
   8   9  12      396.20      313.56    191.87 o 
  -8  10  12        1.99      -84.93    138.21 o 
  -7  10  12        1.20     -129.20    107.15 o 
  -6  10  12      325.29      248.31     97.67 o 
  -5  10  12       64.29      112.80    113.01 o 
  -4  10  12      102.23       68.16     85.44 o 
  -3  10  12      110.14      104.46     84.14 o 
  -2  10  12      489.29      490.66    115.86 o 
  -1  10  12      613.39      554.68    124.35 o 
   0  10  12       68.18       47.74    120.68 o 
   1  10  12     2147.13     2394.74    318.68 o 
   2  10  12     2730.66     2500.22    137.09 o 
   3  10  12        6.52     -133.08     88.72 o 
   4  10  12      534.04      551.17    150.20 o 
   5  10  12       26.59       62.23    119.23 o 
   6  10  12       53.94      185.84    120.60 o 
   7  10  12      255.98      208.90    212.44 o 
   8  10  12      534.88      372.28    198.64 o 
  -8  11  12        2.09       90.39    152.78 o 
  -7  11  12       54.09       -0.90    111.61 o 
  -6  11  12       94.10      156.62    121.76 o 
  -5  11  12       35.00      143.71    109.00 o 
  -4  11  12       34.65     -119.90    101.28 o 
  -3  11  12       46.11     -113.47     75.65 o 
  -2  11  12      643.63      527.45    111.53 o 
  -1  11  12      436.07      464.28     90.93 o 
   0  11  12      841.05      859.19    124.66 o 
   1  11  12      133.66      286.00     83.34 o 
   2  11  12      161.60      158.39     86.24 o 
   3  11  12      128.97      161.73    122.88 o 
   4  11  12     1275.42     1159.52    171.92 o 
   5  11  12      483.95      585.74    139.89 o 
   6  11  12      164.55      310.86    152.53 o 
   7  11  12       13.45     -199.20    274.97 o 
   8  11  12       14.91       44.56    175.86 o 
  -8  12  12      296.42      204.88    157.77 o 
  -7  12  12       37.03      -53.52    145.05 o 
  -6  12  12       48.06      -82.39    106.94 o 
  -5  12  12      112.35      187.13    107.65 o 
  -4  12  12        3.58      -20.54    103.57 o 
  -3  12  12        1.32      -63.51    103.07 o 
  -2  12  12        7.88       20.84     76.39 o 
  -1  12  12      692.92      678.35    100.54 o 
   0  12  12      631.85      641.18    143.38 o 
   1  12  12      877.49      722.63    117.84 o 
   2  12  12        0.40        1.60     80.90 o 
   3  12  12       69.39       61.89    136.77 o 
   4  12  12      152.49      161.85    141.56 o 
   5  12  12       51.46      120.69    101.77 o 
   6  12  12      717.05      842.79    183.78 o 
   7  12  12      328.94      273.72    316.62 o 
  -8  13  12       32.47     -102.86    163.33 o 
  -7  13  12       15.27        0.35    142.28 o 
  -6  13  12      718.11      721.42    138.21 o 
  -5  13  12     3003.43     3225.55    193.57 o 
  -4  13  12      822.71      694.14    115.78 o 
  -3  13  12      536.90      336.65    153.23 o 
  -2  13  12     2362.33     2445.34    174.16 o 
  -1  13  12        5.13        7.33     96.05 o 
   0  13  12      376.72      265.59     95.75 o 
   1  13  12       47.56       32.84     84.09 o 
   2  13  12      551.43      433.73    139.23 o 
   3  13  12     1310.36     1275.25    179.67 o 
   4  13  12       52.00      106.24    146.69 o 
   5  13  12     1542.48     1950.07    206.80 o 
   6  13  12      106.49      169.67    122.17 o 
   7  13  12      292.53      172.36    308.84 o 
  -7  14  12      107.72        3.57    119.43 o 
  -6  14  12       40.51      -58.37    167.45 o 
  -5  14  12      189.84      214.66    115.51 o 
  -4  14  12       24.32       64.45     90.01 o 
  -3  14  12       12.21       76.07    111.09 o 
  -2  14  12     3193.70     3455.08    243.31 o 
  -1  14  12     3090.77     3399.13    366.78 o 
   0  14  12      223.12      122.97     93.28 o 
   1  14  12     2262.74     2382.12    362.03 o 
   2  14  12     3939.79     4173.03    274.97 o 
   3  14  12       43.61      198.37    137.23 o 
   4  14  12     2337.51     2554.43    218.06 o 
   5  14  12       47.32      242.01    169.97 o 
   6  14  12      991.28     1124.90    185.27 o 
   7  14  12       18.80      -12.19    131.23 o 
  -7  15  12       73.59      -74.01    119.80 o 
  -6  15  12      330.06      381.11    130.96 o 
  -5  15  12     1328.49     1487.66    218.66 o 
  -4  15  12     1759.00     1922.86    207.05 o 
  -3  15  12     1459.72     1541.66    164.34 o 
  -2  15  12     3360.39     3665.34    202.15 o 
  -1  15  12      103.13      186.77    106.82 o 
   0  15  12      230.20      135.07     95.71 o 
   1  15  12       46.71       -4.20     82.19 o 
   2  15  12     1324.66     1440.98    183.19 o 
   3  15  12     2870.01     3052.35    235.06 o 
   4  15  12      726.69      919.86    172.11 o 
   5  15  12     4006.38     3900.74    909.08 o 
   6  15  12      269.07      430.47    177.29 o 
  -7  16  12      247.02      176.30    215.13 o 
  -6  16  12      148.00      242.55    218.52 o 
  -5  16  12       59.02      -27.20    113.78 o 
  -4  16  12       47.08      -47.03    114.48 o 
  -3  16  12      606.83      482.29    112.96 o 
  -2  16  12      297.90      389.83    100.39 o 
  -1  16  12     1282.96     1424.27    128.57 o 
   0  16  12        0.04      -79.84     86.02 o 
   1  16  12     2359.93     2289.09    163.05 o 
   2  16  12     1759.50     2329.88    233.66 o 
   3  16  12      273.71      408.13    192.05 o 
   4  16  12     1451.53     1204.56    180.00 o 
   5  16  12       20.22      356.22    177.53 o 
   6  16  12      533.79      281.71    142.38 o 
  -6  17  12        6.98       50.82    112.74 o 
  -5  17  12       66.15      169.16    120.43 o 
  -4  17  12        1.37      -21.33    114.66 o 
  -3  17  12      322.19      232.34     99.76 o 
  -2  17  12     1822.69     1689.04    144.73 o 
  -1  17  12       45.92      -62.38     99.27 o 
   0  17  12     1512.56     1608.39    147.95 o 
   1  17  12      472.02      472.36    112.04 o 
   2  17  12      112.20      191.43    164.24 o 
   3  17  12      401.06      430.77    165.24 o 
   4  17  12       99.24       99.18    143.87 o 
   5  17  12      912.33      989.25    189.04 o 
   6  17  12       90.00      123.10    165.13 o 
  -6  18  12      198.81      176.72    161.16 o 
  -5  18  12        0.31       52.84     90.66 o 
  -4  18  12        6.58      -71.48    117.09 o 
  -3  18  12      379.91      306.02     97.35 o 
  -2  18  12      823.62      909.65    124.35 o 
  -1  18  12       21.29      -14.81     92.89 o 
   0  18  12      100.37      -29.00     96.24 o 
   1  18  12      117.66      150.03    221.03 o 
   2  18  12        5.32      -94.13    152.33 o 
   3  18  12      409.28      235.11    141.87 o 
   4  18  12      772.85      945.79    193.68 o 
   5  18  12      197.02      257.37    158.23 o 
  -5  19  12       70.17      112.99    103.73 o 
  -4  19  12       14.39      -88.47     90.29 o 
  -3  19  12       26.04      -35.92    109.64 o 
  -2  19  12       28.18     -130.24    104.75 o 
  -1  19  12       62.30       -7.09    104.37 o 
   0  19  12      209.70      205.25     81.60 o 
   1  19  12      512.05      669.11    255.40 o 
   2  19  12      254.14      214.12    166.64 o 
   3  19  12        0.26     -103.49    138.24 o 
   4  19  12      237.94      421.74    185.78 o 
   5  19  12      113.47      217.50    184.30 o 
  -5  20  12      244.82       -0.80    155.23 o 
  -4  20  12       40.46      -69.98    117.56 o 
  -3  20  12        7.69      -32.36    114.54 o 
  -2  20  12      444.39      431.04    128.22 o 
  -1  20  12      766.10      777.78    176.52 o 
   0  20  12       70.31       58.40     98.89 o 
   1  20  12      426.46      522.34    231.82 o 
   2  20  12      433.94      250.88    182.02 o 
   3  20  12       41.56      -27.22    120.37 o 
   4  20  12        0.08       46.00    170.35 o 
  -4  21  12       86.07      -78.77     98.92 o 
  -3  21  12      240.84      230.42    177.13 o 
  -2  21  12      378.61      479.49    115.24 o 
  -1  21  12       17.63      -79.57     95.17 o 
   0  21  12      355.19      160.00    106.18 o 
   1  21  12        0.98       10.54    134.56 o 
   2  21  12      259.17      243.64    171.98 o 
   3  21  12        0.24      -70.87    245.74 o 
  -3  22  12       88.63       44.93    125.11 o 
  -2  22  12       15.03      -16.40    121.47 o 
  -1  22  12      226.94      229.33    127.37 o 
   0  22  12       35.53      275.47    219.27 o 
   1  22  12     1121.59     1193.17    212.73 o 
   2  22  12      197.07      433.92    202.83 o 
  -9   1  13       76.40       -1.41     90.57 o 
  -8   1  13       35.20      -16.98    122.51 o 
  -7   1  13      167.07       57.87    175.53 o 
  -6   1  13      559.55      483.02    104.21 o 
  -5   1  13       84.07      -55.28    109.01 o 
  -4   1  13     2259.35     2706.14    173.32 o 
  -3   1  13     1577.56     1651.14    142.19 o 
  -2   1  13      210.48      317.77    105.29 o 
  -1   1  13      799.14      687.14     88.93 o 
   0   1  13       10.08      143.00     70.70 o 
   1   1  13      205.43      190.36     74.60 o 
   2   1  13     1293.86     1090.89     94.26 o 
   3   1  13        6.17      -66.51     76.01 o 
   4   1  13     1305.45     1350.17    108.22 o 
   5   1  13      234.83      337.93    185.27 o 
   6   1  13      335.41      476.28    204.72 o 
   7   1  13      303.96      442.39    207.70 o 
   8   1  13        8.87      -60.06    233.70 o 
  -9   2  13      251.08      162.25    313.86 o 
  -8   2  13        7.08      -70.40     98.02 o 
  -7   2  13      122.09      -19.16    174.11 o 
  -6   2  13      427.44      406.58    107.22 o 
  -5   2  13      454.13      585.90    115.31 o 
  -4   2  13     2457.28     2690.17    179.34 o 
  -3   2  13      103.68      268.95    188.42 o 
  -2   2  13     4603.93     5415.21    327.91 o 
  -1   2  13       28.01      135.19     66.74 o 
   0   2  13     2100.30     1955.46    104.80 o 
   1   2  13     1187.37     1086.88     88.12 o 
   2   2  13      687.98      607.60     82.76 o 
   3   2  13     3572.76     3539.04    141.41 o 
   4   2  13      383.62      487.39    114.10 o 
   5   2  13     1236.03     1153.64    214.34 o 
   6   2  13       86.89      303.46    191.14 o 
   7   2  13      122.15        3.04    190.07 o 
   8   2  13      199.12      119.51    176.33 o 
  -9   3  13      620.71      375.32    174.35 o 
  -8   3  13      213.65       82.05     97.41 o 
  -7   3  13      372.93      146.15    130.30 o 
  -6   3  13     1139.63     1089.05    135.20 o 
  -5   3  13     2061.99     1947.56    148.20 o 
  -4   3  13     1761.65     1708.04    283.75 o 
  -3   3  13     3855.97     3931.09    349.23 o 
  -2   3  13       68.69      147.12    225.92 o 
  -1   3  13     2869.54     2938.53    237.27 o 
   0   3  13      998.11      982.26     91.75 o 
   1   3  13     1418.07     1238.96     93.22 o 
   2   3  13     3726.99     3498.51    206.64 o 
   3   3  13       53.82      145.74     79.40 o 
   4   3  13     4499.29     4802.94    330.85 o 
   5   3  13      300.25      404.60    210.74 o 
   6   3  13     1513.37     1487.48    241.35 o 
   7   3  13     1250.79      963.46    337.32 o 
   8   3  13       70.02      200.22    169.68 o 
  -9   4  13      310.62      156.77    163.55 o 
  -8   4  13       21.20      -81.11     87.96 o 
  -7   4  13       90.67      -45.59    102.74 o 
  -6   4  13      179.04      117.14    100.02 o 
  -5   4  13     2291.86     2007.08    300.64 o 
  -4   4  13     1794.40     1565.26    259.06 o 
  -3   4  13      851.34      879.43    118.14 o 
  -2   4  13    10176.11    10403.50    296.50 o 
  -1   4  13     1606.80     1348.94    136.15 o 
   0   4  13     3872.00     4109.34    135.39 o 
   1   4  13     6274.80     6729.66    252.83 o 
   2   4  13     1628.34     1697.63    111.54 o 
   3   4  13     8048.50     8748.39    535.00 o 
   4   4  13      373.13      494.16    154.32 o 
   5   4  13     1884.41     2228.03    162.63 o 
   6   4  13      607.58      738.70    213.59 o 
   7   4  13      112.93      -34.34    220.40 o 
   8   4  13      378.03      256.58    218.72 o 
  -9   5  13      265.26      212.24    127.76 o 
  -8   5  13      413.84      249.56    133.48 o 
  -7   5  13       46.64       16.40     89.46 o 
  -6   5  13     1249.78      964.70    125.71 o 
  -5   5  13      598.29      538.23    190.51 o 
  -4   5  13     1184.56      920.82    114.64 o 
  -3   5  13     1165.05     1126.64    146.38 o 
  -2   5  13       57.80      104.58     97.33 o 
  -1   5  13     4023.93     4048.78    188.36 o 
   0   5  13     3066.33     2900.28    160.87 o 
   1   5  13     2068.53     2468.40    164.80 o 
   2   5  13     5551.02     5804.26    429.19 o 
   3   5  13      483.70      578.88     90.55 o 
   4   5  13     2242.09     2389.78    258.38 o 
   5   5  13      109.98      128.55     97.72 o 
   6   5  13     1127.29     1105.03    208.95 o 
   7   5  13      944.60      999.57    225.04 o 
   8   5  13        6.78       94.52    206.69 o 
  -9   6  13        2.10      411.20    151.03 o 
  -8   6  13        1.54      -86.81    106.94 o 
  -7   6  13      521.23      410.46    125.55 o 
  -6   6  13        1.71     -102.70    103.95 o 
  -5   6  13     1220.58     1306.25    138.04 o 
  -4   6  13       95.35      109.37    114.51 o 
  -3   6  13     1026.17     1008.17    124.38 o 
  -2   6  13      591.71      372.52    124.60 o 
  -1   6  13     2677.67     2948.68    174.57 o 
   0   6  13      593.25      613.62    121.69 o 
   1   6  13      982.81      737.60     93.74 o 
   2   6  13      862.21     1047.27     97.97 o 
   3   6  13      761.27      722.37     97.17 o 
   4   6  13        4.77       77.14    104.69 o 
   5   6  13      709.94      752.79    133.94 o 
   6   6  13     1244.68     1241.76    218.27 o 
   7   6  13        0.73       18.04    168.34 o 
   8   6  13       76.65       42.75    176.86 o 
  -9   7  13        0.40       30.24    251.51 o 
  -8   7  13        1.86       12.68    146.83 o 
  -7   7  13      202.81       92.46     96.33 o 
  -6   7  13       51.66      -60.73     95.68 o 
  -5   7  13       27.00      151.44    103.19 o 
  -4   7  13       89.39       -5.58    109.26 o 
  -3   7  13        1.54      -86.70     90.82 o 
  -2   7  13      752.98      771.06    117.51 o 
  -1   7  13      699.51      632.73    153.29 o 
   0   7  13      747.09      740.57    125.45 o 
   1   7  13     1126.30     1177.17    113.09 o 
   2   7  13      235.01      233.83     82.73 o 
   3   7  13      488.16      700.40    145.76 o 
   4   7  13      270.78      157.43     94.30 o 
   5   7  13      281.94      370.74    147.17 o 
   6   7  13       15.91      123.94    150.18 o 
   7   7  13        1.72       83.24    203.38 o 
   8   7  13      180.39      143.57    185.18 o 
  -8   8  13       26.13       56.81    119.63 o 
  -7   8  13       48.89       -6.76     86.57 o 
  -6   8  13      226.70      127.07    121.72 o 
  -5   8  13      324.89      238.61    123.72 o 
  -4   8  13      132.98      164.44     89.60 o 
  -3   8  13      283.31      159.59     97.68 o 
  -2   8  13      450.04      336.43    120.93 o 
  -1   8  13       41.00        7.80    108.56 o 
   0   8  13      405.42      461.95    152.54 o 
   1   8  13      134.33      194.53     91.72 o 
   2   8  13     1227.53     1259.08    178.97 o 
   3   8  13      483.28      432.77    113.09 o 
   4   8  13      103.27      210.87     99.15 o 
   5   8  13       61.61      137.40    117.54 o 
   6   8  13       91.19       83.21    194.67 o 
   7   8  13       87.05      165.99    182.76 o 
   8   8  13        0.10     -138.72    167.01 o 
  -8   9  13      454.75      251.36    131.28 o 
  -7   9  13      233.83      187.60    103.43 o 
  -6   9  13     2325.81     2234.73    364.07 o 
  -5   9  13       10.09       55.01    111.46 o 
  -4   9  13      778.07      909.84    248.34 o 
  -3   9  13      304.92      219.21    115.60 o 
  -2   9  13      175.84       59.05    157.51 o 
  -1   9  13     3880.73     3962.82    337.32 o 
   0   9  13     1252.77     1260.73    132.05 o 
   1   9  13     3597.07     3675.65    177.68 o 
   2   9  13      109.21       80.33     97.02 o 
   3   9  13      617.10      581.12    148.21 o 
   4   9  13       56.06      156.90    137.05 o 
   5   9  13        4.01      121.23    130.88 o 
   6   9  13      650.01      733.84    158.04 o 
   7   9  13      542.15      357.02    222.38 o 
  -8  10  13      105.79      127.46    185.66 o 
  -7  10  13      736.36      776.43    140.04 o 
  -6  10  13       85.56      103.62     93.99 o 
  -5  10  13     4915.62     5151.25    349.85 o 
  -4  10  13     1502.69     1752.34    215.69 o 
  -3  10  13      879.70      887.84    133.73 o 
  -2  10  13     3423.53     3389.69    289.28 o 
  -1  10  13     1047.47     1152.46    146.22 o 
   0  10  13     5711.78     5620.71    224.67 o 
   1  10  13       72.20      108.11     80.80 o 
   2  10  13     3878.37     3898.40    225.09 o 
   3  10  13     1419.73     1411.58    178.38 o 
   4  10  13      537.04      489.30    151.90 o 
   5  10  13     1705.58     1781.97    443.06 o 
   6  10  13      438.93      575.13    149.50 o 
   7  10  13       34.88      -17.06    278.73 o 
  -8  11  13      862.55      760.10    159.33 o 
  -7  11  13       36.23      -34.63    111.77 o 
  -6  11  13      469.22      260.32    124.19 o 
  -5  11  13      875.69      979.83    147.12 o 
  -4  11  13      872.53     1082.43    176.08 o 
  -3  11  13      807.98      892.27    131.33 o 
  -2  11  13     1321.45     1551.17    152.15 o 
  -1  11  13     4839.17     5466.06    510.43 o 
   0  11  13      881.46      921.93    119.69 o 
   1  11  13     3486.24     3588.32    430.18 o 
   2  11  13     2024.51     2049.57    128.45 o 
   3  11  13        4.77       10.65     97.69 o 
   4  11  13      844.40      813.53    160.38 o 
   5  11  13       55.14      208.80    274.34 o 
   6  11  13      461.41      463.35    150.21 o 
   7  11  13      252.65       24.59    274.22 o 
  -8  12  13      624.09      742.45    261.80 o 
  -7  12  13      435.06      411.84    169.03 o 
  -6  12  13       92.66       76.12     99.27 o 
  -5  12  13     3079.77     3133.19    244.96 o 
  -4  12  13     5082.66     5399.26    322.47 o 
  -3  12  13      498.44      526.28    130.59 o 
  -2  12  13     6015.58     6426.49    360.65 o 
  -1  12  13        9.57       91.32     98.88 o 
   0  12  13      481.96      529.56    119.67 o 
   1  12  13       85.70       -7.13     78.28 o 
   2  12  13     1679.59     1767.88    236.96 o 
   3  12  13     2433.90     2415.44    198.42 o 
   4  12  13      148.63      133.50    106.65 o 
   5  12  13     2968.97     3166.17    240.82 o 
   6  12  13      616.24      620.83    149.70 o 
   7  12  13       85.53      173.36    294.79 o 
  -7  13  13        1.07       -2.42    173.24 o 
  -6  13  13      112.80      -39.34    117.39 o 
  -5  13  13      164.83      220.02    125.31 o 
  -4  13  13      269.58      266.83    112.78 o 
  -3  13  13     1656.78     1828.77    161.04 o 
  -2  13  13     1735.97     1803.84    142.55 o 
  -1  13  13     4236.26     4705.39    687.61 o 
   0  13  13      383.93      368.39     91.07 o 
   1  13  13      563.16      695.54    125.98 o 
   2  13  13     1898.87     2222.35    206.65 o 
   3  13  13        0.61      160.11    142.86 o 
   4  13  13      781.77      853.82    192.93 o 
   5  13  13       39.31      141.57    114.11 o 
   6  13  13       26.63       29.12    150.65 o 
  -7  14  13      303.60      211.59    134.83 o 
  -6  14  13        7.76        3.41     99.80 o 
  -5  14  13       89.25      113.53    110.20 o 
  -4  14  13      212.29      273.17    108.59 o 
  -3  14  13       20.84        7.84     84.75 o 
  -2  14  13      629.12      572.01    121.95 o 
  -1  14  13       18.08      129.72    150.91 o 
   0  14  13      344.13      253.96    106.11 o 
   1  14  13      107.51      -32.40     77.75 o 
   2  14  13       98.91      144.28    119.10 o 
   3  14  13      221.67      322.22    136.28 o 
   4  14  13      169.34      155.75    156.35 o 
   5  14  13      733.99      835.47    228.93 o 
   6  14  13        0.19      -65.59    132.72 o 
  -7  15  13       84.81      -53.49    115.46 o 
  -6  15  13      165.41       95.02    131.71 o 
  -5  15  13        4.64       -2.66     90.94 o 
  -4  15  13       62.79      158.20    100.26 o 
  -3  15  13      134.57      278.13    129.41 o 
  -2  15  13      459.19      508.38    154.66 o 
  -1  15  13      278.79      358.78    159.72 o 
   0  15  13       15.88      -26.43     88.36 o 
   1  15  13       78.65      117.26     91.57 o 
   2  15  13      210.26      263.17    121.70 o 
   3  15  13      289.35      308.00    137.20 o 
   4  15  13      273.58      319.66    142.35 o 
   5  15  13       31.35      222.90    162.81 o 
   6  15  13      120.39      114.55    205.98 o 
  -6  16  13       65.97      104.20    151.78 o 
  -5  16  13      420.11      361.21    117.88 o 
  -4  16  13     1126.22     1314.28    174.07 o 
  -3  16  13       85.21       73.05    116.83 o 
  -2  16  13      240.03      287.57    204.14 o 
  -1  16  13       58.68       92.72    102.38 o 
   0  16  13      117.40       85.43    110.14 o 
   1  16  13      176.11      244.58     89.72 o 
   2  16  13      125.89      202.71    159.55 o 
   3  16  13      651.87      680.14    157.27 o 
   4  16  13       43.51       58.09    147.45 o 
   5  16  13      562.96      624.17    170.99 o 
  -6  17  13        3.07     -222.30    148.20 o 
  -5  17  13       13.90      -20.33     94.20 o 
  -4  17  13      299.70      206.93    108.47 o 
  -3  17  13       16.92      -79.35     98.08 o 
  -2  17  13      493.35      478.91    143.35 o 
  -1  17  13     2046.65     2367.71    189.67 o 
   0  17  13      462.26      502.02    117.49 o 
   1  17  13      404.49      580.39    152.64 o 
   2  17  13     1398.40     1633.07    221.27 o 
   3  17  13      348.64      398.15    134.83 o 
   4  17  13      146.84      224.41    137.26 o 
   5  17  13        0.14        7.34    166.61 o 
  -5  18  13      769.07      984.36    142.97 o 
  -4  18  13      713.69      690.84    126.07 o 
  -3  18  13        1.23      -46.50    110.58 o 
  -2  18  13     1006.92      973.46    153.22 o 
  -1  18  13      430.56      612.44    129.92 o 
   0  18  13      543.55      408.29    104.10 o 
   1  18  13      417.49      490.47    155.23 o 
   2  18  13      284.99      414.24    180.30 o 
   3  18  13      740.61      801.13    161.44 o 
   4  18  13      202.96      482.14    167.97 o 
  -5  19  13        0.77       41.51    228.11 o 
  -4  19  13      412.71      463.97    131.65 o 
  -3  19  13      571.56      639.74    122.83 o 
  -2  19  13       35.15      -13.85     80.81 o 
  -1  19  13      705.72      599.60    119.61 o 
   0  19  13      159.78      142.52     89.04 o 
   1  19  13     1002.72     1281.86    216.13 o 
   2  19  13     1099.37     1241.35    212.52 o 
   3  19  13       99.54       88.75    136.92 o 
   4  19  13     1014.82     1162.57    286.89 o 
  -4  20  13       47.47       17.95    124.88 o 
  -3  20  13      146.78      269.65    120.72 o 
  -2  20  13      905.93      993.43    160.45 o 
  -1  20  13        0.36       12.80    102.93 o 
   0  20  13     1250.53     1497.57    165.61 o 
   1  20  13      995.93     1371.61    205.02 o 
   2  20  13       14.93      -80.42    155.10 o 
   3  20  13      119.20      223.75    160.04 o 
  -3  21  13      894.29     1046.48    167.18 o 
  -2  21  13      470.65      503.31    136.45 o 
  -1  21  13        5.41      -41.02     85.60 o 
   0  21  13        0.02      111.64    228.56 o 
   1  21  13       70.48      192.40    175.76 o 
   2  21  13       14.86      -16.77    121.77 o 
  -9   0  14      108.17       85.30    171.10 o 
  -8   0  14      979.75      847.74    178.88 o 
  -7   0  14      289.02      256.15    177.38 o 
  -6   0  14     2317.67     2383.41    244.61 o 
  -5   0  14     5849.08     6162.75    376.58 o 
  -4   0  14        5.25       71.25    130.46 o 
  -3   0  14    20071.78    20802.93    615.42 o 
  -2   0  14      744.26     1097.12    223.79 o 
  -1   0  14     1693.76     2071.43    227.43 o 
   0   0  14      108.38       75.66    105.89 o 
   1   0  14     1735.57     1535.03    151.30 o 
   2   0  14     5145.93     5915.31    611.28 o 
   3   0  14        8.91       77.05    114.74 o 
   4   0  14     3229.04     3126.68    193.43 o 
   5   0  14     1311.49     1954.15    338.44 o 
   6   0  14      157.24      391.38    284.50 o 
   7   0  14      229.72      100.10    195.69 o 
   8   0  14       33.99     -363.53    242.36 o 
  -9   1  14     2192.50     2062.35    194.55 o 
  -8   1  14      430.62      303.77    131.47 o 
  -7   1  14      866.67      927.23    139.92 o 
  -6   1  14     1588.18     1665.53    162.90 o 
  -5   1  14        0.27       41.22    101.87 o 
  -4   1  14     4560.25     4549.65    257.16 o 
  -3   1  14     1054.14     1203.20    138.89 o 
  -2   1  14    15549.39    17515.80    397.58 o 
  -1   1  14     4007.02     3839.50    154.35 o 
   0   1  14     3150.84     3054.36    225.75 o 
   1   1  14     4069.69     4277.01    251.72 o 
   2   1  14      236.27      212.32     82.58 o 
   3   1  14     1553.03     1558.95    115.15 o 
   4   1  14       70.48      176.64    103.81 o 
   5   1  14     1031.36     1244.09    296.67 o 
   6   1  14      662.81      707.08    189.82 o 
   7   1  14        0.22        5.43    228.93 o 
   8   1  14      131.18     -182.06    141.26 o 
  -9   2  14        4.15      135.11    241.73 o 
  -8   2  14      443.58      439.77    147.78 o 
  -7   2  14      337.61      433.86    131.88 o 
  -6   2  14     1392.60     1524.65    169.86 o 
  -5   2  14     2873.44     2533.77    252.39 o 
  -4   2  14     1068.50     1239.29    160.28 o 
  -3   2  14     3665.68     3676.74    503.53 o 
  -2   2  14       10.59      172.59    133.80 o 
  -1   2  14     1597.09     1435.32    109.69 o 
   0   2  14     2016.41     1805.82    107.75 o 
   1   2  14     1367.53     1398.26    106.93 o 
   2   2  14     3938.96     3762.47    142.55 o 
   3   2  14       64.33        6.51     78.83 o 
   4   2  14     1266.13     1458.51    140.78 o 
   5   2  14      214.17      313.85    183.87 o 
   6   2  14      146.82      120.79    152.53 o 
   7   2  14       23.06       35.98    185.72 o 
   8   2  14       31.45     -141.33    151.49 o 
  -9   3  14        7.88       29.55    154.18 o 
  -8   3  14        5.25      -20.95    111.96 o 
  -7   3  14      483.22      288.30    105.98 o 
  -6   3  14      544.92      598.50    182.87 o 
  -5   3  14     1007.70     1343.73    179.38 o 
  -4   3  14     1856.21     2396.33    280.36 o 
  -3   3  14      153.34      120.38    113.10 o 
  -2   3  14       14.45      -23.32    142.50 o 
  -1   3  14      480.95      505.14    103.74 o 
   0   3  14        2.08        1.58     73.92 o 
   1   3  14        1.78      -30.87     74.68 o 
   2   3  14      506.11      508.61     92.95 o 
   3   3  14      705.71      668.71     91.06 o 
   4   3  14      103.64      139.61    105.42 o 
   5   3  14      488.84      403.36    188.54 o 
   6   3  14      136.24       13.08    176.30 o 
   7   3  14       52.42       -7.26    187.14 o 
   8   3  14        0.06     -156.73    196.94 o 
  -8   4  14       23.28       89.61    120.73 o 
  -7   4  14      337.55      245.39    111.29 o 
  -6   4  14      622.93      795.99    146.14 o 
  -5   4  14      238.19      247.94    112.93 o 
  -4   4  14      283.77      180.58     92.17 o 
  -3   4  14      199.24       95.46    105.87 o 
  -2   4  14     1135.29     1088.23    130.25 o 
  -1   4  14      578.65      765.12    144.39 o 
   0   4  14      794.61      837.20    107.86 o 
   1   4  14      100.36      163.31     79.34 o 
   2   4  14       20.47      -65.83     78.46 o 
   3   4  14        0.67      -29.72     75.15 o 
   4   4  14      231.43      181.33    117.95 o 
   5   4  14      473.25      519.39    193.21 o 
   6   4  14      313.02      188.71    192.81 o 
   7   4  14       59.43      100.63    149.62 o 
   8   4  14       35.59       -3.23    170.46 o 
  -8   5  14      420.58      313.69    128.85 o 
  -7   5  14       13.75      -68.46    110.87 o 
  -6   5  14       23.70      184.01    120.47 o 
  -5   5  14       78.17      213.27    132.28 o 
  -4   5  14      151.02      184.15    107.28 o 
  -3   5  14      852.89      955.84    138.01 o 
  -2   5  14     1437.72     1311.84    149.35 o 
  -1   5  14     3389.53     3558.77    203.72 o 
   0   5  14       12.12       69.31     95.93 o 
   1   5  14     1192.45     1178.72    111.76 o 
   2   5  14      115.54      108.88     91.96 o 
   3   5  14       52.06      -43.54     66.29 o 
   4   5  14       14.29       22.10    109.83 o 
   5   5  14        1.69       54.20    101.13 o 
   6   5  14       94.22      -19.77    154.27 o 
   7   5  14       34.91      -20.63    190.65 o 
  -8   6  14      406.90      336.30    163.13 o 
  -7   6  14        2.39      128.42    126.36 o 
  -6   6  14     3439.64     3487.10    298.40 o 
  -5   6  14     2906.45     3019.49    193.53 o 
  -4   6  14       17.18       -4.79     98.03 o 
  -3   6  14     2747.93     2935.23    192.75 o 
  -2   6  14      548.88      738.24    143.63 o 
  -1   6  14      883.84      565.50    113.13 o 
   0   6  14     1905.45     1918.81    154.99 o 
   1   6  14      547.22      408.26     91.86 o 
   2   6  14     3950.83     3771.67    238.46 o 
   3   6  14        6.68      -85.45    120.78 o 
   4   6  14      477.45      583.27    115.94 o 
   5   6  14      811.51      826.30    140.74 o 
   6   6  14        4.17      170.60    194.53 o 
   7   6  14      266.25      236.93    161.07 o 
  -8   7  14      125.23      100.15    357.76 o 
  -7   7  14      926.49      927.53    151.67 o 
  -6   7  14      186.44      222.49    123.32 o 
  -5   7  14      950.40     1141.95    156.33 o 
  -4   7  14     1636.43     1434.92    156.33 o 
  -3   7  14      175.50      129.49    120.00 o 
  -2   7  14     2415.03     2575.75    171.00 o 
  -1   7  14     2466.88     2563.13    187.01 o 
   0   7  14      180.59      126.13    101.48 o 
   1   7  14     3391.25     3596.49    164.77 o 
   2   7  14      326.91      393.40     94.67 o 
   3   7  14     2886.78     3207.35    330.54 o 
   4   7  14      641.11      580.86    144.05 o 
   5   7  14      103.12      148.62    110.09 o 
   6   7  14     1678.92     1802.12    367.92 o 
   7   7  14      118.84       92.67    199.63 o 
  -8   8  14     1104.24     1008.12    211.62 o 
  -7   8  14      749.83      532.11    142.74 o 
  -6   8  14      450.09      427.73    134.87 o 
  -5   8  14      820.14     1003.39    148.44 o 
  -4   8  14      155.29      179.52    123.44 o 
  -3   8  14     2625.50     2572.92    182.20 o 
  -2   8  14      363.36      309.21    113.13 o 
  -1   8  14     4612.78     5454.45    600.62 o 
   0   8  14     4124.72     3835.66    371.19 o 
   1   8  14       13.90       15.99     91.47 o 
   2   8  14     1996.24     2364.78    136.56 o 
   3   8  14      127.03      137.60    132.16 o 
   4   8  14      105.70      142.68    109.22 o 
   5   8  14       42.89      -24.65    123.89 o 
   6   8  14      149.81      118.67    268.70 o 
   7   8  14      483.40      641.31    223.88 o 
  -8   9  14      205.17       85.10    202.72 o 
  -7   9  14      912.31      945.90    213.58 o 
  -6   9  14      213.96      219.16    113.98 o 
  -5   9  14     1691.92     1869.25    223.61 o 
  -4   9  14     4079.66     4237.31    223.61 o 
  -3   9  14     1076.76      936.41    143.94 o 
  -2   9  14     1781.03     2122.58    175.94 o 
  -1   9  14     2018.56     2027.46    236.46 o 
   0   9  14     1304.74     1389.29    144.55 o 
   1   9  14      116.19      127.85     81.78 o 
   2   9  14      321.33      193.72     90.62 o 
   3   9  14     1232.08     1399.20    173.05 o 
   4   9  14      363.83      374.88    127.23 o 
   5   9  14      278.49      249.48    138.75 o 
   6   9  14     1290.37     1237.37    342.71 o 
   7   9  14      131.93       95.59    283.25 o 
  -8  10  14      348.13      534.96    193.61 o 
  -7  10  14      553.86      420.70    134.23 o 
  -6  10  14      115.54       56.09     97.61 o 
  -5  10  14        3.84       89.00     92.95 o 
  -4  10  14       64.44      190.15    122.46 o 
  -3  10  14      734.10      659.64    137.71 o 
  -2  10  14       12.48       -3.05    127.32 o 
  -1  10  14     4741.58     4977.18    726.31 o 
   0  10  14     1364.45     1532.42    151.24 o 
   1  10  14        6.21      -46.78     85.06 o 
   2  10  14      431.27      421.08     92.26 o 
   3  10  14      192.85      285.27    142.21 o 
   4  10  14        7.83       59.24    108.13 o 
   5  10  14       86.48        2.71    130.96 o 
   6  10  14       16.56       36.59    130.73 o 
   7  10  14       55.64      209.24    217.02 o 
  -7  11  14       28.60       52.35    104.51 o 
  -6  11  14       27.28       37.03    123.57 o 
  -5  11  14       20.45      102.00    123.78 o 
  -4  11  14      717.83     1046.53    167.43 o 
  -3  11  14      589.12      629.20    119.06 o 
  -2  11  14       31.35       31.89    107.90 o 
  -1  11  14       43.79       92.18    102.45 o 
   0  11  14        4.38       33.31     91.50 o 
   1  11  14        0.67       -5.76     76.71 o 
   2  11  14      303.87      399.67    122.24 o 
   3  11  14        5.37        9.31    108.29 o 
   4  11  14        5.84      -69.19    105.40 o 
   5  11  14       76.44       51.49    279.61 o 
   6  11  14        2.15      -27.58    148.90 o 
  -7  12  14        3.79       35.65    324.77 o 
  -6  12  14        5.36     -132.00    167.58 o 
  -5  12  14      173.04       99.69    118.35 o 
  -4  12  14       94.95      232.85    126.97 o 
  -3  12  14      139.03      137.87    116.68 o 
  -2  12  14       28.32       83.48    117.90 o 
  -1  12  14      585.87      736.93    135.68 o 
   0  12  14       71.70      128.15    254.40 o 
   1  12  14      142.46      142.26     89.19 o 
   2  12  14      170.82      161.42    147.29 o 
   3  12  14      404.68      277.50    118.77 o 
   4  12  14        0.39       47.44    135.07 o 
   5  12  14        3.86       80.22    113.68 o 
   6  12  14       37.62      153.65    141.76 o 
  -7  13  14      112.11      118.34    155.30 o 
  -6  13  14        2.45     -144.24    113.14 o 
  -5  13  14      337.65      486.38    136.55 o 
  -4  13  14     2202.16     2277.51    276.09 o 
  -3  13  14      165.72      199.65     95.04 o 
  -2  13  14      896.33     1166.47    144.07 o 
  -1  13  14      649.58      884.17    138.64 o 
   0  13  14       30.39       29.37    107.13 o 
   1  13  14       13.36       16.74     75.70 o 
   2  13  14      212.88      175.90    149.79 o 
   3  13  14      878.38      828.88    156.61 o 
   4  13  14      180.44      169.07    149.19 o 
   5  13  14      236.38      225.52    132.43 o 
   6  13  14      672.01      527.88    154.50 o 
  -6  14  14        9.02      -73.83    115.64 o 
  -5  14  14      574.27      598.29    135.94 o 
  -4  14  14        0.90       92.90    122.91 o 
  -3  14  14     1599.43     1543.78    154.35 o 
  -2  14  14      135.83       81.55     87.41 o 
  -1  14  14     2833.53     3502.78    794.81 o 
   0  14  14     3138.59     3338.87    495.75 o 
   1  14  14       20.50      -16.54     76.15 o 
   2  14  14     2040.08     2559.49    227.13 o 
   3  14  14      570.01      635.94    136.96 o 
   4  14  14       22.10       89.51    134.01 o 
   5  14  14      133.21      220.14    146.83 o 
  -6  15  14       46.30      -93.06    118.05 o 
  -5  15  14      652.80      455.49    136.98 o 
  -4  15  14     2641.45     2761.06    204.61 o 
  -3  15  14      342.70      595.12    137.80 o 
  -2  15  14      562.48      416.03    182.89 o 
  -1  15  14     1081.89     1221.35    177.63 o 
   0  15  14       25.84      113.89    103.05 o 
   1  15  14      902.44      872.85    118.18 o 
   2  15  14       92.38      143.30    119.51 o 
   3  15  14     1452.63     1612.31    195.42 o 
   4  15  14      202.99      552.18    276.73 o 
   5  15  14      401.91      193.58    148.47 o 
  -6  16  14       18.85     -149.44    120.99 o 
  -5  16  14      288.74      172.88    136.72 o 
  -4  16  14       10.20       57.01    109.61 o 
  -3  16  14      648.45      735.83    126.51 o 
  -2  16  14       84.43       95.69    113.87 o 
  -1  16  14      772.67      823.35    126.88 o 
   0  16  14     1138.69     1197.30    149.87 o 
   1  16  14        1.07     -228.97    152.64 o 
   2  16  14      856.20      842.16    153.17 o 
   3  16  14       50.40      160.97    121.15 o 
   4  16  14      501.77      514.82    144.82 o 
   5  16  14      223.27      136.66    161.08 o 
  -5  17  14      146.07       32.33    168.58 o 
  -4  17  14      290.56      253.60    131.35 o 
  -3  17  14        0.00       78.33     89.92 o 
  -2  17  14      184.00      121.60    104.97 o 
  -1  17  14      240.48      209.79    143.69 o 
   0  17  14      197.56      297.21    106.75 o 
   1  17  14     1442.16     2009.44    263.93 o 
   2  17  14      179.09      129.24    134.97 o 
   3  17  14      150.07      182.12    157.43 o 
   4  17  14        9.02      -68.71    131.59 o 
  -4  18  14       16.72        1.50    123.44 o 
  -3  18  14      176.40      140.84     99.97 o 
  -2  18  14      469.63      347.70    126.82 o 
  -1  18  14      211.96      358.23    121.17 o 
   0  18  14       79.04      109.51     99.82 o 
   1  18  14       61.55       99.46    135.85 o 
   2  18  14        0.01      -53.17    130.80 o 
   3  18  14      165.95      176.34    166.52 o 
  -4  19  14      347.62      279.53    159.05 o 
  -3  19  14       68.49       64.33    124.53 o 
  -2  19  14      103.85       84.46    107.57 o 
  -1  19  14       55.96       15.43    132.31 o 
   0  19  14      101.48      149.51    110.49 o 
   1  19  14       55.40      113.13    131.85 o 
   2  19  14      108.49       -1.76    131.82 o 
   3  19  14       94.01      158.07    166.20 o 
  -2  20  14      141.00      123.55    119.68 o 
  -1  20  14      479.73      530.64    132.96 o 
   0  20  14      266.34      305.33    246.62 o 
   1  20  14      173.91      198.38    137.61 o 
   2  20  14      792.56      730.36    160.37 o 
  -8   1  15      178.17      156.26    129.58 o 
  -7   1  15       10.23       34.07     89.91 o 
  -6   1  15      980.26     1099.34    397.53 o 
  -5   1  15      782.12      824.28    217.89 o 
  -4   1  15      500.28      356.73    116.00 o 
  -3   1  15      380.32      474.41    122.11 o 
  -1   1  15      771.81      952.07     97.66 o 
   0   1  15      132.44      151.64     76.19 o 
   1   1  15       66.12       30.76     72.92 o 
   2   1  15        0.55       87.27     81.10 o 
   3   1  15        6.62      -56.36     66.45 o 
   4   1  15        1.53      -75.60     95.35 o 
   5   1  15      608.38      870.66    207.79 o 
   6   1  15      301.98      139.66    158.62 o 
   7   1  15        2.88      -56.08    133.09 o 
  -8   2  15      707.66      494.61    135.10 o 
  -7   2  15      245.78       92.86    127.29 o 
  -6   2  15     1444.04     1131.78    155.76 o 
  -5   2  15      360.13      287.12    122.22 o 
  -4   2  15       58.26       36.96    125.12 o 
  -3   2  15      136.94      164.11    133.13 o 
  -2   2  15     5758.05     6023.97    246.22 o 
  -1   2  15     2355.38     2460.25    177.25 o 
   0   2  15     1698.35     1808.81    134.13 o 
   1   2  15     4045.54     3709.31    139.86 o 
   2   2  15      780.51      746.18     99.53 o 
   3   2  15      250.91      159.58     79.63 o 
   4   2  15       24.55      -89.87     96.09 o 
   5   2  15       20.62      -65.46    170.95 o 
   6   2  15      122.82      291.09    162.25 o 
   7   2  15       52.22       30.87    139.86 o 
  -8   3  15      276.87      365.00    235.76 o 
  -7   3  15       33.62       23.05    124.06 o 
  -6   3  15     2180.58     2129.73    192.12 o 
  -5   3  15     3002.72     3417.22    282.25 o 
  -4   3  15      247.09      195.09    103.87 o 
  -3   3  15     2792.90     3088.50    199.42 o 
  -2   3  15     4674.79     4205.69    301.69 o 
  -1   3  15       24.76      126.05    111.44 o 
   0   3  15      416.33      234.09     93.02 o 
   1   3  15       78.87       23.85     82.26 o 
   2   3  15      904.02      948.69     97.74 o 
   3   3  15      411.35      447.73     84.61 o 
   4   3  15      430.32      612.28    121.10 o 
   5   3  15     1003.96     1318.35    226.14 o 
   6   3  15      834.58      739.25    211.99 o 
   7   3  15        6.81     -285.64    247.87 o 
  -8   4  15      796.09      681.55    152.25 o 
  -7   4  15      408.65      406.13    123.14 o 
  -6   4  15     2903.08     2981.50    477.94 o 
  -5   4  15       22.04       66.84    132.40 o 
  -4   4  15     1152.11      971.18    139.43 o 
  -3   4  15        8.36     -138.54     96.91 o 
  -2   4  15     4201.79     5115.15    249.80 o 
  -1   4  15     3251.31     3417.42    201.12 o 
   0   4  15      308.27      217.15     91.05 o 
   1   4  15     2470.23     2507.80    142.62 o 
   2   4  15     2054.04     2095.13    194.73 o 
   3   4  15       24.18       35.84     84.24 o 
   4   4  15      189.09      145.63    105.77 o 
   5   4  15        1.13      -69.44    166.34 o 
   6   4  15      179.58        4.08    183.07 o 
   7   4  15      468.09      250.07    322.64 o 
  -8   5  15      574.46      506.09    143.10 o 
  -7   5  15      830.12      652.27    206.31 o 
  -6   5  15      214.47      224.85    112.25 o 
  -5   5  15     1987.60     2153.22    195.42 o 
  -4   5  15       76.80       41.19    105.50 o 
  -3   5  15     1560.38     1522.54    147.66 o 
  -2   5  15      761.39      723.24    149.96 o 
  -1   5  15      142.92      187.41    113.09 o 
   0   5  15     2270.18     2087.60    127.55 o 
   1   5  15      256.17      166.69     87.82 o 
   2   5  15      768.63      827.21    112.04 o 
   3   5  15      646.37      671.00    142.94 o 
   4   5  15        0.73       22.06    115.10 o 
   5   5  15        1.04     -174.85    165.56 o 
   6   5  15       96.82       21.23    137.31 o 
   7   5  15        1.70     -116.90    192.19 o 
  -8   6  15       27.82       13.09    123.81 o 
  -7   6  15      115.55       -3.15     96.12 o 
  -6   6  15      169.28      211.34    114.33 o 
  -5   6  15      224.48      196.59    128.32 o 
  -4   6  15     1560.33     1791.16    485.34 o 
  -3   6  15       54.25      -42.32    102.35 o 
  -2   6  15      404.59      372.96    112.64 o 
  -1   6  15       72.28      -42.96    100.73 o 
   0   6  15        3.81        1.45     94.01 o 
   1   6  15      153.87       76.54     83.03 o 
   2   6  15        9.00       49.47     84.92 o 
   3   6  15      645.51      679.40    125.70 o 
   4   6  15      572.23      668.58    129.36 o 
   5   6  15        0.04      112.18    171.23 o 
   6   6  15      542.04      611.12    216.34 o 
   7   6  15      447.57      574.72    201.01 o 
  -8   7  15      136.67       42.21    127.06 o 
  -7   7  15      292.36      200.34    104.68 o 
  -6   7  15      501.76      346.68    122.03 o 
  -5   7  15      229.71       75.43    125.10 o 
  -4   7  15        3.70      -13.93     90.20 o 
  -3   7  15       33.34       20.74    104.77 o 
  -2   7  15       44.07       54.90    117.33 o 
  -1   7  15      555.42      528.24    232.45 o 
   0   7  15      295.59      209.93     99.30 o 
   1   7  15      781.16      551.01    102.28 o 
   2   7  15      117.65       97.92     71.77 o 
   3   7  15      110.00      -15.26    134.24 o 
   4   7  15      866.94      814.27    141.08 o 
   5   7  15      457.21      416.58    149.35 o 
   6   7  15       46.03       55.45    184.15 o 
  -7   8  15        1.46       23.95    109.11 o 
  -6   8  15      291.83      292.77    114.06 o 
  -5   8  15       43.96      142.94    144.13 o 
  -4   8  15        0.69      -27.08    137.79 o 
  -3   8  15     1175.67     1154.25    146.02 o 
  -2   8  15     1189.29     1226.62    193.18 o 
  -1   8  15      815.94      846.09    230.31 o 
   0   8  15       63.16       79.37     98.12 o 
   1   8  15     1225.53     1173.04    115.47 o 
   2   8  15      664.37      578.16     98.17 o 
   3   8  15       80.14        6.35    138.10 o 
   4   8  15        6.67      -30.57     89.89 o 
   5   8  15      151.89      118.56    122.52 o 
   6   8  15       61.37       70.00    194.44 o 
  -7   9  15      486.16      356.48    157.90 o 
  -6   9  15      298.21      251.79    130.76 o 
  -5   9  15     4045.36     4624.87    305.83 o 
  -4   9  15      423.08      548.41    144.15 o 
  -3   9  15     1636.47     2179.40    282.12 o 
  -2   9  15      876.93     1089.16    144.43 o 
  -1   9  15       14.30       89.04     87.67 o 
   0   9  15      411.15      561.65    127.23 o 
   1   9  15        0.92        2.30     67.53 o 
   2   9  15      839.85      762.86    103.99 o 
   3   9  15      574.80      578.38    153.04 o 
   4   9  15      475.73      383.59    117.86 o 
   5   9  15      518.65      490.07    212.37 o 
   6   9  15       91.51      309.34    280.49 o 
  -7  10  15      320.27      346.33    150.35 o 
  -6  10  15     1915.74     2247.73    193.53 o 
  -5  10  15       30.60        6.01    104.01 o 
  -4  10  15     2579.47     3337.29    216.31 o 
  -3  10  15      654.73      836.74    138.14 o 
  -2  10  15     2172.87     2202.08    179.75 o 
  -1  10  15     1399.18     1608.37    159.63 o 
   0  10  15       10.30      110.94    155.42 o 
   1  10  15      638.97      646.08     97.81 o 
   2  10  15      239.14      188.48    128.09 o 
   3  10  15      543.24      741.98    184.90 o 
   4  10  15       85.30       61.92    102.79 o 
   5  10  15       96.67       59.21    117.91 o 
   6  10  15      329.23      428.51    292.03 o 
  -7  11  15     1274.36     1381.88    242.86 o 
  -6  11  15       18.62       71.79    133.14 o 
  -5  11  15      865.37      941.22    157.28 o 
  -4  11  15      135.27      289.86    117.67 o 
  -3  11  15     2375.62     2427.13    533.38 o 
  -2  11  15      620.29      707.09    127.32 o 
  -1  11  15     3736.21     4070.38    366.17 o 
   0  11  15     4544.23     4655.90    227.24 o 
   1  11  15       88.06      105.84     95.20 o 
   2  11  15     1454.80     1468.47    184.56 o 
   3  11  15     1310.66     1323.33    172.51 o 
   4  11  15        0.72       45.69    103.44 o 
   5  11  15      212.13      187.09    130.38 o 
   6  11  15       18.83     -109.14    182.64 o 
  -6  12  15      948.44      851.47    142.65 o 
  -5  12  15        8.90      -94.09     85.12 o 
  -4  12  15     5400.86     5998.22    272.46 o 
  -3  12  15     3682.61     4133.85    226.47 o 
  -2  12  15      418.93      480.81    137.00 o 
  -1  12  15     1755.26     2171.27    174.76 o 
   0  12  15       29.57      220.16    110.02 o 
   1  12  15      357.14      324.24     98.53 o 
   2  12  15       37.65      -73.27    185.78 o 
   3  12  15      555.04      643.45    138.51 o 
   4  12  15      404.61      460.02    145.16 o 
   5  12  15        0.75      -80.23    119.84 o 
  -6  13  15       87.78       82.23    129.43 o 
  -5  13  15      239.34      180.94    116.04 o 
  -4  13  15        3.01      101.77    176.71 o 
  -3  13  15      736.06     1043.64    260.60 o 
  -2  13  15       89.13       66.37    107.46 o 
  -1  13  15     1545.94     1567.48    340.83 o 
   0  13  15     3767.68     4587.26    903.94 o 
   1  13  15      141.08      196.91     91.02 o 
   2  13  15      119.81       97.30    113.39 o 
   3  13  15      345.13      461.02    144.88 o 
   4  13  15       13.29       -2.44    139.55 o 
   5  13  15       46.85      -75.22    136.06 o 
  -6  14  15      231.71      272.50    125.81 o 
  -5  14  15      137.76      151.46    125.41 o 
  -4  14  15      669.41      667.19    129.22 o 
  -3  14  15      452.44      636.39    186.42 o 
  -2  14  15       36.18       45.94    119.16 o 
  -1  14  15      258.01      390.63    125.68 o 
   0  14  15       19.37       69.51     99.55 o 
   1  14  15      287.59      353.45    100.24 o 
   2  14  15        0.52       26.33    126.70 o 
   3  14  15      256.46      176.16    115.69 o 
   4  14  15      121.98      167.27    138.20 o 
   5  14  15       34.56      107.05    108.68 o 
  -5  15  15       42.09      -15.70     90.68 o 
  -4  15  15       62.93      132.64    115.70 o 
  -3  15  15        0.04        2.64    115.73 o 
  -2  15  15       44.18      137.76    150.20 o 
  -1  15  15       32.09      -66.34    111.94 o 
   0  15  15      128.38      133.76    115.00 o 
   1  15  15       31.88      -33.82    132.32 o 
   2  15  15        5.82       15.78    133.34 o 
   3  15  15       97.42       88.07    122.85 o 
   4  15  15      118.07      -44.56    158.81 o 
  -5  16  15      160.22       25.78    109.73 o 
  -4  16  15      132.34      220.54    134.40 o 
  -3  16  15      130.07       78.69    121.25 o 
  -2  16  15       94.18       47.00    108.86 o 
  -1  16  15      147.41       85.69    105.06 o 
   0  16  15        0.69       61.35    150.03 o 
   1  16  15       41.84        1.75    137.44 o 
   2  16  15       26.60      -61.65    109.84 o 
   3  16  15      114.66      126.64    121.77 o 
   4  16  15       65.36      140.79    158.31 o 
  -4  17  15       45.50      134.49    114.29 o 
  -3  17  15      203.21      166.16    123.26 o 
  -2  17  15      223.47      248.40    140.67 o 
  -1  17  15      706.94      712.57    141.59 o 
   0  17  15      762.65      703.49    133.71 o 
   1  17  15       87.41       94.88    130.94 o 
   2  17  15      167.81      243.24    127.52 o 
   3  17  15      291.85      252.82    149.37 o 
  -3  18  15      418.98      542.31    133.88 o 
  -2  18  15       76.30       -5.78    109.01 o 
  -1  18  15      226.02      321.09    133.35 o 
   0  18  15        6.15       68.65    115.30 o 
   1  18  15      247.74      270.78    134.20 o 
   2  18  15        0.17     -105.85    116.11 o 
  -2  19  15      158.88      -22.96    108.23 o 
  -1  19  15      172.01      219.52    115.33 o 
   0  19  15      635.20      881.36    288.02 o 
   1  19  15      126.00      257.26    158.12 o 
  -8   0  16      213.32      607.90    215.01 o 
  -7   0  16      825.69      675.13    213.50 o 
  -6   0  16      149.95      186.91    188.16 o 
  -5   0  16     3295.89     3393.48    325.65 o 
  -4   0  16     1827.33     2244.42    279.99 o 
  -3   0  16       10.85      -98.35    166.34 o 
  -1   0  16     1919.34     1867.40    176.15 o 
   0   0  16      520.66      408.11    110.85 o 
   1   0  16        1.42       49.83    115.31 o 
   2   0  16      342.02      328.38    121.91 o 
   3   0  16      452.34      578.52    137.00 o 
   4   0  16       57.68       49.93    231.57 o 
   5   0  16     1034.18      917.49    246.12 o 
   6   0  16     1277.38      918.49    269.70 o 
   7   0  16      228.35     -139.99    263.43 o 
  -8   1  16     2010.75     2205.03    294.54 o 
  -7   1  16       30.40      -62.02    103.67 o 
  -5   1  16     1439.72     1325.25    153.89 o 
  -4   1  16       94.64       45.82     93.89 o 
  -3   1  16      148.28      161.30    100.15 o 
  -2   1  16      951.67     1190.27    171.70 o 
  -1   1  16     5684.56     5646.70    370.60 o 
   0   1  16      174.59      100.14     95.31 o 
   1   1  16     2635.43     2874.99    135.03 o 
   2   1  16     3026.97     3323.56    208.04 o 
   3   1  16      872.86      990.80    105.71 o 
   4   1  16        1.61       67.82    164.89 o 
   5   1  16       70.90      -16.93    174.91 o 
   6   1  16       11.52       69.92    155.67 o 
  -8   2  16        0.48       78.53    144.01 o 
  -7   2  16     1169.46     1074.76    344.97 o 
  -6   2  16        0.37      -46.62    130.34 o 
  -5   2  16     2176.69     2173.57    203.91 o 
  -4   2  16      798.76      693.15    145.03 o 
  -3   2  16       21.57       16.43    104.99 o 
  -2   2  16     2402.70     2660.98    298.55 o 
  -1   2  16      818.58      819.14    108.27 o 
   0   2  16      351.70      527.32    100.44 o 
   1   2  16      447.77      569.85    103.92 o 
   2   2  16       31.64      -18.93     73.72 o 
   3   2  16      303.51      269.50     83.22 o 
   4   2  16       62.79       80.47     99.34 o 
   5   2  16       18.86     -116.07    170.30 o 
   6   2  16      349.55      354.69    173.59 o 
  -7   3  16       34.33       20.99    118.38 o 
  -6   3  16      568.45      760.66    168.37 o 
  -5   3  16       47.00      -11.15    103.16 o 
  -4   3  16      692.71      517.51    154.67 o 
  -3   3  16       38.61     -132.36     88.24 o 
  -2   3  16        3.63      127.40    109.59 o 
  -1   3  16       11.49     -121.11     80.74 o 
   0   3  16      316.75      383.35     94.49 o 
   1   3  16      147.74       34.84     76.62 o 
   2   3  16      452.79      477.99    102.87 o 
   3   3  16      532.22      489.13     85.27 o 
   4   3  16      427.62      325.21    137.36 o 
   5   3  16       13.07       39.53    142.05 o 
   6   3  16        3.00      -71.34    178.39 o 
  -7   4  16      178.56      185.93    141.65 o 
  -6   4  16     1371.86     1280.13    164.15 o 
  -5   4  16       17.43      -20.85     97.00 o 
  -4   4  16       37.02      -71.29    104.12 o 
  -3   4  16       84.35       30.12    106.09 o 
  -2   4  16      496.83      514.66    122.05 o 
  -1   4  16        5.98      -15.27     84.12 o 
   0   4  16      108.29      -31.63     89.47 o 
   1   4  16      585.55      724.68    106.69 o 
   2   4  16       36.64      123.27     80.87 o 
   3   4  16       99.64      338.15    206.35 o 
   4   4  16        2.29     -149.09    200.21 o 
   5   4  16      496.10      389.41    366.79 o 
   6   4  16      220.20      275.65    196.20 o 
  -7   5  16        9.14     -100.01    155.42 o 
  -6   5  16      701.89      690.51    155.34 o 
  -5   5  16       46.41       79.59    109.99 o 
  -4   5  16      117.57       49.40     96.01 o 
  -3   5  16        1.58     -116.42    105.23 o 
  -2   5  16      719.48      812.52    258.16 o 
  -1   5  16     1445.52     1351.91    161.85 o 
   0   5  16      107.49       -9.66     90.25 o 
   1   5  16      428.21      372.98     84.79 o 
   2   5  16      761.13      710.41    104.30 o 
   3   5  16     1065.48     1109.90    199.08 o 
   4   5  16      102.82       50.61    140.63 o 
   5   5  16       33.62      -26.84    245.12 o 
   6   5  16        2.08      -10.54    260.17 o 
  -7   6  16      323.50       69.88    137.70 o 
  -6   6  16      299.13      243.71    141.82 o 
  -5   6  16     4279.14     4553.57    325.15 o 
  -4   6  16      283.69      260.44    116.30 o 
  -3   6  16      425.18      413.90    138.32 o 
  -2   6  16      809.52      762.40    136.69 o 
  -1   6  16      340.36      392.96    131.95 o 
   0   6  16        5.98       -5.05     72.39 o 
   1   6  16       59.58      -51.02     78.43 o 
   2   6  16       11.44       10.88     93.08 o 
   3   6  16       44.13      139.98    119.23 o 
   4   6  16       20.09      -15.92    129.64 o 
   5   6  16      364.82      614.42    274.22 o 
   6   6  16      645.08      703.23    299.56 o 
  -7   7  16       12.52      -33.67    131.35 o 
  -6   7  16     2230.51     2563.21    272.11 o 
  -5   7  16     1061.31      740.10    136.22 o 
  -4   7  16      854.33      769.22    142.72 o 
  -3   7  16      131.16      110.95    129.48 o 
  -2   7  16      472.03      398.75    120.13 o 
  -1   7  16      666.91      758.92    122.34 o 
   0   7  16       77.02      -54.53     90.00 o 
   1   7  16      321.00      272.24     98.86 o 
   2   7  16     2502.79     2944.15    153.53 o 
   3   7  16      553.73      432.26    141.27 o 
   4   7  16      161.26      122.69    116.53 o 
   5   7  16      206.80      200.10    126.84 o 
   6   7  16       14.80     -147.52    257.16 o 
  -7   8  16      695.71      737.23    144.47 o 
  -6   8  16       43.21      125.58    112.93 o 
  -5   8  16      874.96      674.98    136.23 o 
  -4   8  16      407.84      280.46    119.94 o 
  -3   8  16     2261.05     2338.91    290.40 o 
  -2   8  16     1271.03     1389.73    335.68 o 
  -1   8  16      211.74      271.33    106.11 o 
   0   8  16      541.03      428.51    104.00 o 
   1   8  16     1168.75     1087.77    127.71 o 
   2   8  16        4.37       93.26     82.18 o 
   3   8  16      242.57      326.90    131.14 o 
   4   8  16      290.29      216.26    141.36 o 
   5   8  16       72.08     -103.52    130.16 o 
   6   8  16      122.32      231.32    275.72 o 
  -7   9  16      343.45      448.07    329.16 o 
  -6   9  16      992.25      831.11    140.51 o 
  -5   9  16      344.04      408.53    136.14 o 
  -4   9  16      797.73      581.64    208.24 o 
  -3   9  16     3031.02     3237.83    634.24 o 
  -2   9  16       38.01      -58.65    119.80 o 
  -1   9  16      129.24       71.34    142.13 o 
   0   9  16        0.77      -27.51    116.36 o 
   1   9  16       13.44      -39.58    109.92 o 
   2   9  16       86.64       61.74    118.80 o 
   3   9  16       14.47       52.11    133.58 o 
   4   9  16      371.87      590.55    156.57 o 
   5   9  16      181.91      138.88    140.18 o 
  -6  10  16      271.03      492.95    142.54 o 
  -5  10  16      123.63       42.36    124.15 o 
  -4  10  16        0.96        3.43    121.05 o 
  -3  10  16       18.88      140.86    132.40 o 
  -2  10  16      208.02      353.23    121.64 o 
  -1  10  16      383.13      227.15    114.99 o 
   0  10  16     1827.90     1940.94    141.97 o 
   1  10  16      550.02      594.90    110.58 o 
   2  10  16       36.69       43.90    146.51 o 
   3  10  16       61.20      -24.26    132.70 o 
   4  10  16      628.85      606.59    198.83 o 
   5  10  16      104.71       -9.22    128.98 o 
  -6  11  16        0.10      159.40    181.64 o 
  -5  11  16      434.24      359.24    140.98 o 
  -4  11  16      295.33      312.74    223.68 o 
  -3  11  16      602.79      441.89    123.52 o 
  -2  11  16      431.21      538.70    119.58 o 
  -1  11  16      276.34      245.85    125.26 o 
   0  11  16        4.92      -11.26     85.79 o 
   1  11  16       62.43      106.82     86.13 o 
   2  11  16      615.32      614.51    179.76 o 
   3  11  16      239.61      384.91    156.48 o 
   4  11  16       86.25      -58.03    142.50 o 
   5  11  16       33.40     -186.33    124.22 o 
  -6  12  16       47.35      254.34    140.16 o 
  -5  12  16      259.22      286.04    111.66 o 
  -4  12  16        0.12      -68.17    123.15 o 
  -3  12  16      512.50      671.55    144.44 o 
  -2  12  16      228.66      382.36    136.07 o 
  -1  12  16      194.70      227.66    108.86 o 
   0  12  16       65.00       71.99    108.03 o 
   1  12  16       97.54       63.77     91.60 o 
   2  12  16        0.31        1.98    122.31 o 
   3  12  16        5.01      137.53    129.73 o 
   4  12  16        0.33      -68.78     95.72 o 
   5  12  16       59.89      -51.57    132.72 o 
  -5  13  16      179.07      174.39    129.15 o 
  -4  13  16      222.78      210.15    104.64 o 
  -3  13  16      264.81      372.20    139.02 o 
  -2  13  16       86.46      235.93    104.36 o 
  -1  13  16      302.52      440.82    129.91 o 
   0  13  16        0.29       87.38    105.95 o 
   1  13  16      184.29      319.86    111.06 o 
   2  13  16       20.02      -38.53    145.30 o 
   3  13  16       25.69      324.83    156.82 o 
   4  13  16       27.34       11.40    242.48 o 
  -5  14  16      139.56       60.08    131.70 o 
  -4  14  16       48.90      -42.64     96.73 o 
  -3  14  16       99.99      246.19    114.28 o 
  -2  14  16      353.44      425.55    137.92 o 
  -1  14  16       82.24      -37.15    113.30 o 
   0  14  16     1515.52     1519.64    163.67 o 
   1  14  16      280.33      198.81    138.60 o 
   2  14  16       20.95      -70.00    163.33 o 
   3  14  16      140.77      267.71    138.08 o 
   4  14  16      338.45      417.55    170.77 o 
  -4  15  16      783.95      969.01    157.40 o 
  -3  15  16     1642.37     1945.40    294.79 o 
  -2  15  16      164.69       71.68    126.55 o 
  -1  15  16      363.83      365.57    147.90 o 
   0  15  16       46.40       65.41    102.48 o 
   1  15  16       24.30      100.74    138.36 o 
   2  15  16        0.70      -55.96    155.85 o 
   3  15  16       13.63      -54.38    140.68 o 
  -4  16  16        7.22      -83.54    117.41 o 
  -3  16  16      265.15      284.62    141.64 o 
  -2  16  16       48.39       46.02     99.77 o 
  -1  16  16      343.07      403.99    131.75 o 
   0  16  16      643.24      567.89    125.14 o 
   1  16  16      458.56      162.21    147.76 o 
   2  16  16       13.88       -8.03    159.67 o 
   3  16  16      237.16      137.59    121.49 o 
  -3  17  16      177.96      261.33    132.73 o 
  -2  17  16        1.35      -74.33     90.48 o 
  -1  17  16       13.38      -71.64     84.04 o 
   0  17  16       23.79      -87.65    141.25 o 
   1  17  16       22.37      169.61    149.86 o 
   2  17  16        0.76       81.12    145.27 o 
  -1  18  16        1.53       37.07     88.63 o 
   0  18  16        0.78     -157.05    235.08 o 
  -7   1  17       26.78       88.72    152.79 o 
  -6   1  17        9.53       -9.68    103.58 o 
  -5   1  17      214.76      216.43    124.52 o 
  -4   1  17      196.52      142.06    109.48 o 
  -3   1  17      167.15      181.37    118.60 o 
  -2   1  17      125.78       83.05    128.00 o 
  -1   1  17      747.53      870.38    263.68 o 
   0   1  17      149.32      106.53     79.55 o 
   1   1  17      264.71      296.99    100.90 o 
   2   1  17        6.04       80.40     83.54 o 
   3   1  17        1.53       18.29     85.64 o 
   4   1  17       12.27      -27.08    167.59 o 
   5   1  17       59.92       69.92    182.40 o 
   6   1  17      315.93      208.24    297.55 o 
  -7   2  17       70.10      109.60    137.01 o 
  -6   2  17      556.96      572.69    139.93 o 
  -5   2  17      304.88      263.99    143.26 o 
  -4   2  17       86.46       19.82    137.86 o 
  -3   2  17        1.15     -107.97    120.06 o 
  -2   2  17       12.84       69.98    104.19 o 
  -1   2  17     1196.78     1336.30    130.17 o 
   0   2  17      236.64      224.70    103.18 o 
   1   2  17      373.69      345.63     89.62 o 
   2   2  17     1320.30     1527.73    137.09 o 
   3   2  17     2709.74     3129.18    162.85 o 
   4   2  17      642.98      668.12    199.53 o 
   5   2  17      225.60      149.85    186.41 o 
   6   2  17      283.74      177.66    198.60 o 
  -7   3  17      815.28      952.34    185.14 o 
  -6   3  17       17.53       83.81    143.59 o 
  -5   3  17     1436.38     1656.97    199.69 o 
  -4   3  17     2439.12     2562.80    296.55 o 
  -3   3  17       10.15      -39.92    101.41 o 
  -2   3  17      876.00      771.75    271.96 o 
  -1   3  17     1970.91     1984.79    148.19 o 
   0   3  17      284.50      301.34    103.54 o 
   1   3  17       19.55      -58.86     77.23 o 
   2   3  17       51.29      180.89     90.08 o 
   3   3  17       68.98      176.94    132.59 o 
   4   3  17      355.99      339.68    169.72 o 
   5   3  17       18.65        5.02    240.60 o 
   6   3  17     1276.03     1486.83    256.34 o 
  -7   4  17       78.94       32.00    140.84 o 
  -6   4  17      741.59      774.87    167.60 o 
  -5   4  17      727.85      786.13    262.05 o 
  -4   4  17       50.78      102.05    137.60 o 
  -3   4  17       80.37       -1.07    103.22 o 
  -2   4  17       26.50       52.41    110.96 o 
  -1   4  17       31.82       42.16     82.71 o 
   0   4  17      303.32      167.57     95.95 o 
   1   4  17        7.10       42.23     94.52 o 
   2   4  17     1010.70     1101.35    121.91 o 
   3   4  17     1501.17     1584.05    308.46 o 
   4   4  17      308.65      244.77    129.48 o 
   5   4  17      559.13      397.15    266.19 o 
   6   4  17      296.13      220.78    222.54 o 
  -7   5  17      450.60      513.91    159.37 o 
  -6   5  17      468.25      540.38    155.01 o 
  -5   5  17      784.43      949.37    170.44 o 
  -4   5  17      855.07      828.89    153.04 o 
  -3   5  17      676.96      383.70    116.01 o 
  -2   5  17      444.62      344.06    113.59 o 
  -1   5  17        3.30      -71.95     75.09 o 
   0   5  17        0.34     -117.37     78.25 o 
   1   5  17      605.65      657.18    101.10 o 
   2   5  17      631.35      716.82    111.91 o 
   3   5  17       43.50      168.86    130.24 o 
   4   5  17      568.46      619.25    242.23 o 
   5   5  17      152.59      -32.36    236.84 o 
  -6   6  17     1173.06      950.59    172.45 o 
  -5   6  17      496.01      596.54    157.20 o 
  -4   6  17      277.26      239.47    177.75 o 
  -3   6  17      325.27      375.18    128.64 o 
  -2   6  17      176.66       38.63     95.09 o 
  -1   6  17      228.14      145.89    107.86 o 
   0   6  17       12.19      -37.03     92.93 o 
   1   6  17      114.04       -8.37     92.27 o 
   2   6  17       12.45       16.49     74.79 o 
   3   6  17        0.03       18.29    109.59 o 
   4   6  17      204.27      246.93    128.15 o 
   5   6  17      306.41      150.53    258.66 o 
  -6   7  17      215.54      166.21    110.31 o 
  -5   7  17       31.04       56.38    117.89 o 
  -4   7  17      138.41       85.74    134.31 o 
  -3   7  17      352.37      263.63    109.21 o 
  -2   7  17       28.69      159.08    130.08 o 
  -1   7  17      123.73      -48.27    117.46 o 
   0   7  17      234.31      252.38     94.17 o 
   1   7  17      392.59      403.27    100.99 o 
   2   7  17      259.59      214.20     90.16 o 
   3   7  17        5.45      115.66    144.52 o 
   4   7  17      256.87      294.07    144.26 o 
   5   7  17      242.61       54.19    253.65 o 
  -6   8  17        0.20        3.28    138.54 o 
  -5   8  17      261.16      457.06    153.70 o 
  -4   8  17       28.85       -3.16    111.43 o 
  -3   8  17        8.34       -3.80     91.31 o 
  -2   8  17        1.19     -104.26     82.73 o 
  -1   8  17      126.30        6.14    106.72 o 
   0   8  17       67.14      -91.87     93.90 o 
   1   8  17       27.34      -20.02     77.97 o 
   2   8  17     1180.04     1228.32    163.05 o 
   3   8  17      769.94     1079.56    354.12 o 
   4   8  17       54.14       30.68    119.30 o 
   5   8  17       55.28      -10.48    138.37 o 
  -6   9  17      139.40       45.87    133.22 o 
  -5   9  17      200.89      348.41    125.13 o 
  -4   9  17      403.35      486.05    131.36 o 
  -3   9  17       67.72      201.69    138.38 o 
  -2   9  17      288.84      383.38    136.64 o 
  -1   9  17      974.43     1216.82    280.36 o 
   0   9  17      146.20      107.25     96.40 o 
   1   9  17      208.14       56.78     90.85 o 
   2   9  17      318.91      592.99    164.34 o 
   3   9  17        0.75      180.45    117.48 o 
   4   9  17        0.45        2.59    134.13 o 
   5   9  17       15.60       89.90    129.52 o 
  -5  10  17     1439.13     1399.22    178.51 o 
  -4  10  17        0.01      -69.07    129.76 o 
  -3  10  17      591.90      572.44    140.48 o 
  -2  10  17      681.97      990.81    162.76 o 
  -1  10  17       63.13      -14.01    123.31 o 
   0  10  17      176.31      121.14     93.97 o 
   1  10  17      118.80      -72.08     89.44 o 
   2  10  17      886.30     1154.41    389.25 o 
   3  10  17      688.92      870.96    159.24 o 
   4  10  17      101.63      178.84    149.62 o 
  -5  11  17       15.19       40.55    123.85 o 
  -4  11  17      201.84      115.15    138.61 o 
  -3  11  17       25.09       37.67    101.35 o 
  -2  11  17      424.46      538.57    126.97 o 
  -1  11  17      565.39      742.97    146.12 o 
   0  11  17      318.95      348.16    107.96 o 
   1  11  17     1480.65     1630.78    147.09 o 
   2  11  17      852.49     1128.86    191.55 o 
   3  11  17       16.54      -19.83    126.57 o 
   4  11  17      461.98      704.82    179.32 o 
  -5  12  17      265.05      367.47    145.85 o 
  -4  12  17        9.57       18.45    132.88 o 
  -3  12  17     1112.29     1429.73    174.26 o 
  -2  12  17     1821.54     2100.66    235.96 o 
  -1  12  17       16.80       -0.69    111.80 o 
   0  12  17      376.42      471.78    111.73 o 
   1  12  17       54.65       64.02     92.86 o 
   2  12  17       12.81       16.06    123.91 o 
   3  12  17      143.00      297.50    138.36 o 
   4  12  17       49.92       13.55    191.17 o 
  -4  13  17        5.37      -13.86     95.83 o 
  -3  13  17      303.11      346.65    144.10 o 
  -2  13  17        4.55       77.28     97.18 o 
  -1  13  17        1.89       36.83    107.87 o 
   0  13  17      393.11      473.63    107.97 o 
   1  13  17      482.11      364.08    143.68 o 
   2  13  17      219.32      154.47    157.62 o 
   3  13  17       13.58      163.54    154.59 o 
  -4  14  17       22.08     -157.74    120.19 o 
  -3  14  17      210.89      147.70    103.12 o 
  -2  14  17       60.47       -5.17    155.17 o 
  -1  14  17      155.25       27.00    117.09 o 
   0  14  17      210.45      310.94    103.81 o 
   1  14  17      124.48       53.14    156.76 o 
   2  14  17        4.87       29.48    153.79 o 
   3  14  17       74.50      -59.12    128.34 o 
  -3  15  17      134.77      124.54    136.56 o 
  -2  15  17       88.00       84.01    143.88 o 
  -1  15  17       13.40      -64.67    115.90 o 
   0  15  17       59.63       -9.94    100.69 o 
   1  15  17       53.01      171.78    168.82 o 
   2  15  17        7.20      -30.47    111.94 o 
  -2  16  17      234.78     1102.76    846.24 o 
  -1  16  17        9.18      -67.66    103.55 o 
   0  16  17       21.39       20.77    101.18 o 
  -6   0  18      174.06       65.73    148.27 o 
  -5   0  18        0.49       33.87    146.52 o 
  -4   0  18      558.15      340.95    217.77 o 
  -3   0  18     2664.90     3017.65    317.12 o 
  -2   0  18       16.75      -72.76    192.43 o 
  -1   0  18     2666.89     2687.24    291.53 o 
   0   0  18     2248.13     2166.65    267.19 o 
   1   0  18       51.94      100.61    126.20 o 
   2   0  18     1036.20      894.91    169.60 o 
   3   0  18        7.77       83.83    124.46 o 
   4   0  18      516.92      887.38    300.06 o 
   5   0  18      181.79      264.94    277.98 o 
  -6   1  18       56.27       -7.32    116.68 o 
  -5   1  18      133.39      -74.01    136.59 o 
  -4   1  18      443.39      422.75    137.65 o 
  -3   1  18       43.34      -77.80    134.43 o 
  -2   1  18      574.43      637.71    142.09 o 
  -1   1  18       39.15      135.36    109.15 o 
   0   1  18      385.71      410.64    142.13 o 
   1   1  18      349.33      208.66    123.86 o 
   2   1  18      194.28      145.16     99.72 o 
   3   1  18     2165.34     2606.03    167.07 o 
   4   1  18      746.52      950.86    292.78 o 
   5   1  18      464.59      399.99    208.64 o 
  -6   2  18      148.02       90.64    120.20 o 
  -5   2  18       18.57     -101.14    137.24 o 
  -4   2  18      357.55      283.03    126.54 o 
  -3   2  18      659.15      724.88    158.54 o 
  -2   2  18       29.92      -15.92     95.02 o 
  -1   2  18      416.35      698.26    142.07 o 
   0   2  18      483.98      510.77    111.25 o 
   1   2  18        8.74       -6.33     94.72 o 
   2   2  18      433.16      578.63    116.49 o 
   3   2  18       49.68      187.77    136.45 o 
   4   2  18      490.42      701.98    279.99 o 
   5   2  18      212.08       12.04    259.92 o 
  -6   3  18       22.37      -67.13    113.16 o 
  -5   3  18      106.06      -25.58    165.08 o 
  -4   3  18      240.28      142.32    136.26 o 
  -3   3  18        1.72      -64.24    142.38 o 
  -2   3  18      512.80      426.70    146.35 o 
  -1   3  18       79.65      147.91    103.68 o 
   0   3  18       78.59      115.28     88.51 o 
   1   3  18      276.06      243.26     92.96 o 
   2   3  18      125.60      110.25    101.44 o 
   3   3  18      124.89       38.78    135.02 o 
   4   3  18        2.18       67.99    244.86 o 
  -6   4  18       29.28      -99.11    107.59 o 
  -5   4  18       24.95     -188.02    128.16 o 
  -4   4  18       92.42       55.00    134.70 o 
  -3   4  18       21.54      -81.54    127.95 o 
  -2   4  18       30.12     -122.98    103.86 o 
  -1   4  18      102.60       72.00     99.74 o 
   0   4  18      213.33      287.70    106.02 o 
   1   4  18       60.15       30.64     90.69 o 
   2   4  18       89.69       67.08     85.58 o 
   3   4  18        2.95      -10.43    127.44 o 
   4   4  18       74.36       63.11    126.26 o 
   5   4  18      107.57      129.96    256.91 o 
  -6   5  18        0.39     -112.86    101.65 o 
  -5   5  18       36.74     -166.27    133.77 o 
  -4   5  18       65.60       48.37    122.73 o 
  -3   5  18      181.75       26.98     96.28 o 
  -2   5  18        0.87     -175.51    117.01 o 
  -1   5  18       10.03      -17.85     76.31 o 
   0   5  18      354.25      343.58    105.65 o 
   1   5  18       12.59       77.30     85.34 o 
   2   5  18      244.32      261.34    102.72 o 
   3   5  18      855.74      841.07    162.30 o 
   4   5  18      301.24      365.05    133.69 o 
   5   5  18       39.62      298.05    286.01 o 
  -6   6  18      357.61      154.88    128.37 o 
  -5   6  18        0.38       14.59    141.54 o 
  -4   6  18      718.63      479.22    156.79 o 
  -3   6  18      403.55      381.42    152.69 o 
  -2   6  18       77.86       72.32    126.17 o 
  -1   6  18      273.45      172.94     87.16 o 
   0   6  18      536.56      432.13    106.05 o 
   1   6  18       12.33      -48.20     82.90 o 
   2   6  18      351.49      344.13     96.20 o 
   3   6  18       65.56      -16.17    126.75 o 
   4   6  18      321.23      392.06    124.44 o 
  -5   7  18      629.85      666.25    146.77 o 
  -4   7  18      167.37      126.44    105.96 o 
  -3   7  18      438.12      549.71    142.88 o 
  -2   7  18      256.02      464.51    146.08 o 
  -1   7  18      587.20      452.41    167.75 o 
   0   7  18       15.04      -32.75     94.90 o 
   1   7  18      415.28      575.26    110.17 o 
   2   7  18      144.18      131.64    105.95 o 
   3   7  18      989.12     1195.14    174.99 o 
   4   7  18       54.93       24.17    134.21 o 
  -5   8  18      148.26      123.76    142.86 o 
  -4   8  18      307.33      365.46    181.39 o 
  -3   8  18       78.34      -75.74    126.92 o 
  -2   8  18      134.02      153.31    221.53 o 
  -1   8  18      239.05       78.45    128.60 o 
   0   8  18      484.22      478.78    113.52 o 
   1   8  18      538.86      603.37    116.55 o 
   2   8  18     1902.13     2381.44    324.77 o 
   3   8  18       18.71      119.64    159.54 o 
   4   8  18      530.67      576.96    160.76 o 
  -5   9  18      650.75      642.54    151.22 o 
  -4   9  18       48.69      -43.16    147.52 o 
  -3   9  18      194.06      157.28    108.05 o 
  -2   9  18      788.08      737.46    132.68 o 
  -1   9  18      606.95      530.55    137.25 o 
   0   9  18       97.16       18.28     84.68 o 
   1   9  18      322.81      335.47    100.01 o 
   2   9  18       13.72      105.23    150.98 o 
   3   9  18      154.44      230.04    154.26 o 
   4   9  18        0.19     -114.39    134.23 o 
  -4  10  18       51.57      -16.25    107.82 o 
  -3  10  18       87.99        5.08    131.33 o 
  -2  10  18       75.42      158.81    131.66 o 
  -1  10  18       30.07      115.02    117.89 o 
   0  10  18        4.27      -20.13     80.30 o 
   1  10  18      255.29      213.36     82.38 o 
   2  10  18      228.04      434.58    152.41 o 
   3  10  18        3.75       10.10    141.22 o 
  -4  11  18        9.45       97.70    141.25 o 
  -3  11  18        1.35      -48.09    115.79 o 
  -2  11  18       50.15       69.02    120.89 o 
  -1  11  18        0.55      -37.18    230.44 o 
   0  11  18      111.22       57.15    104.56 o 
   1  11  18       20.07     -174.24    144.71 o 
   2  11  18       74.98      219.06    155.37 o 
   3  11  18       13.38       -0.03    130.76 o 
  -3  12  18        3.33     -160.26    129.56 o 
  -2  12  18       45.67       51.77    128.45 o 
  -1  12  18       94.69      169.08    123.88 o 
   0  12  18        1.15     -144.76     96.51 o 
   1  12  18       44.55       33.87    118.43 o 
   2  12  18      190.29      359.34    164.49 o 
  -3  13  18      147.63      255.71    234.45 o 
  -2  13  18     1010.87      985.29    165.69 o 
  -1  13  18      224.00      245.38    121.58 o 
   0  13  18       12.87     -101.36     86.09 o 
   1  13  18       55.43        8.30    130.92 o 
  -1  14  18      194.73       73.28    129.00 o 
   0  14  18        0.14      -62.54    103.11 o 
  -5   1  19        7.45      -52.19    125.09 o 
  -4   1  19       40.95      -91.99    140.75 o 
  -3   1  19      329.71      220.67    130.26 o 
  -2   1  19      608.04      317.06    182.64 o 
  -1   1  19       77.36      107.40    114.63 o 
   0   1  19      777.96      760.33    142.03 o 
   1   1  19        2.82      128.06    126.20 o 
   2   1  19       37.35      -99.98     95.11 o 
   3   1  19        3.91      298.05    177.63 o 
   4   1  19       18.43       37.13    248.38 o 
  -5   2  19       34.94       87.68    121.55 o 
  -4   2  19       25.27     -145.22    131.26 o 
  -3   2  19        8.56       91.18    121.75 o 
  -2   2  19      124.57      342.93    154.50 o 
  -1   2  19      231.60      302.42    149.11 o 
   0   2  19      356.20      435.95    125.17 o 
   1   2  19     1197.10     1136.68    169.35 o 
   2   2  19        0.63       59.83     92.14 o 
   3   2  19      435.31      612.74    159.71 o 
   4   2  19      463.63      551.45    277.73 o 
  -5   3  19      264.25      304.16    152.84 o 
  -4   3  19       73.67      126.99    140.54 o 
  -3   3  19     1535.07     1904.06    257.41 o 
  -2   3  19     1628.21     1715.30    262.18 o 
  -1   3  19      111.07      230.25    146.85 o 
   0   3  19     1043.80     1156.98    153.54 o 
   1   3  19       70.29       35.14    100.76 o 
   2   3  19      382.27      358.59    174.17 o 
   3   3  19      121.34      101.16    124.71 o 
   4   3  19      326.24      -11.54    262.43 o 
  -5   4  19        7.31      -83.09    137.65 o 
  -4   4  19      347.04      194.25    130.62 o 
  -3   4  19       81.63      109.86    241.60 o 
  -2   4  19     1177.11     1407.72    246.12 o 
  -1   4  19      338.43      491.25    151.15 o 
   0   4  19      173.23      217.57    111.80 o 
   1   4  19     1656.22     2040.00    152.60 o 
   2   4  19      367.27      363.50    114.89 o 
   3   4  19      547.48      809.58    164.61 o 
   4   4  19      366.07      632.23    284.50 o 
  -5   5  19      382.16      396.71    153.92 o 
  -4   5  19        0.67      -97.47    130.46 o 
  -3   5  19      700.24      444.41    140.06 o 
  -2   5  19      154.82       48.19    133.94 o 
  -1   5  19       91.78       91.37    108.11 o 
   0   5  19      177.43      262.98    113.11 o 
   1   5  19       13.93       38.39     83.15 o 
   2   5  19      562.06      676.28    117.35 o 
   3   5  19      234.08      224.95    119.02 o 
  -4   6  19      694.28      373.78    131.15 o 
  -3   6  19        3.28       -2.13    136.90 o 
  -2   6  19      605.58      700.96    144.79 o 
  -1   6  19      325.33      324.54    116.65 o 
   0   6  19        0.25      -67.23    100.71 o 
   1   6  19      210.59      181.34    108.43 o 
   2   6  19       26.16      -88.97    136.86 o 
   3   6  19      123.60       32.87    172.11 o 
  -4   7  19       69.14       59.99    147.65 o 
  -3   7  19       18.95       64.33    103.18 o 
  -2   7  19        0.59        1.90     98.60 o 
  -1   7  19       51.78      151.13    109.51 o 
   0   7  19       34.50       35.53     94.34 o 
   1   7  19       26.98       66.81    104.80 o 
   2   7  19       25.29      129.78    143.46 o 
   3   7  19        3.62       11.25    128.94 o 
  -4   8  19        7.77      -50.93    175.37 o 
  -3   8  19        0.06       28.48    110.88 o 
  -2   8  19       58.46       78.43    134.10 o 
  -1   8  19        2.98      -31.83     94.52 o 
   0   8  19        6.58      -45.15     79.10 o 
   1   8  19      162.45       69.47     90.04 o 
   2   8  19      142.36      347.55    154.54 o 
   3   8  19       55.52       54.09    138.88 o 
  -3   9  19      299.68      506.13    162.80 o 
  -2   9  19       38.30       -2.04    137.04 o 
  -1   9  19       49.29       88.72     92.43 o 
   0   9  19      216.26      233.62    111.01 o 
   1   9  19       25.93       17.01    101.44 o 
   2   9  19      598.39      875.55    189.87 o 
  -3  10  19        8.29      -66.53     97.05 o 
  -2  10  19      852.13      716.92    141.25 o 
  -1  10  19     1002.54     1152.60    147.65 o 
   0  10  19      128.20       -9.88    134.43 o 
   1  10  19      656.92     1001.87    190.88 o 
   2  10  19       48.05      259.56    174.96 o 
  -2  11  19      270.38      482.27    238.84 o 
  -1  11  19      201.26      221.77    110.76 o 
   0  11  19      870.28      856.89    147.63 o 
   1  11  19       19.57      -15.44    127.89 o 
  -4   0  20       22.07     -170.60    216.51 o 
  -3   0  20      631.54      899.68    258.91 o 
  -1   0  20      408.89      312.60    215.01 o 
   1   0  20      589.24      738.11    221.78 o 
   2   0  20      253.87      505.53    199.45 o 
  -4   1  20        1.79      -51.76    155.05 o 
  -3   1  20      187.38      329.21    166.34 o 
  -2   1  20       11.06      238.28    190.67 o 
  -1   1  20      737.23      616.78    161.58 o 
   0   1  20        1.41      170.55    140.59 o 
   1   1  20     2065.16     2342.02    294.54 o 
   2   1  20     1156.26     1384.83    164.50 o 
  -4   2  20      167.03       67.52    127.91 o 
  -3   2  20      290.57      368.69    163.93 o 
  -2   2  20      893.34     1199.04    182.31 o 
  -1   2  20      106.98      142.15    157.43 o 
   0   2  20      123.26      247.45    139.51 o 
   1   2  20      272.65      175.93    136.13 o 
   2   2  20       92.28      129.97    110.77 o 
  -3   3  20       45.08       57.31    147.74 o 
  -2   3  20      246.91      307.39    141.30 o 
  -1   3  20       60.61       19.85    143.28 o 
   0   3  20       89.07       80.85    113.32 o 
   1   3  20      106.66       99.28    134.37 o 
   2   3  20      304.87      141.63     99.29 o 
  -3   4  20       54.18       25.80    132.31 o 
  -2   4  20      236.60      226.98    133.16 o 
  -1   4  20        1.45       -2.15    141.23 o 
   0   4  20      116.30       65.64    132.25 o 
   1   4  20       32.77      181.11    133.48 o 
   2   4  20        0.25       96.13    113.28 o 
  -3   5  20       73.62       78.79    125.62 o 
  -2   5  20       49.87      117.43    144.66 o 
  -1   5  20      165.41      270.23    147.36 o 
   0   5  20      229.84      235.10    109.10 o 
   1   5  20      707.88      932.36    127.95 o 
   2   5  20      483.89      550.02    157.75 o 
  -3   6  20     1040.05     1020.35    164.76 o 
  -2   6  20     1250.68     1319.69    336.81 o 
  -1   6  20       11.17       -3.73     99.55 o 
   0   6  20      243.93      132.50    104.48 o 
   1   6  20      134.66      110.35    103.67 o 
  -2   7  20      476.62      543.81    150.49 o 
  -1   7  20      917.88      927.37    143.13 o 
   0   7  20       34.16       43.89    112.62 o 
   1   7  20      828.45     1323.02    282.98 o 
  -1   8  20       43.54        6.91     97.90 o 
   0   8  20      959.00     1196.50    147.84 o 
                                                 
